# Supplementary material for: Propyl 2-(5-iodo-3-methyl­sulfinyl-1-benzofuran-2-yl)acetate
Source: Acta Crystallogr Sect E Struct Rep Online. 2008 Dec 17;65(Pt 1):o151. doi: 10.1107/S1600536808042359 (PMC2968065; doi:10.1107/S1600536808042359)
Supplement: Supplementary file 2 [file e-65-0o151-Isup2.hkl]

# 
# h,k,l, Fc-squared, Fo-squared, sigma(Fo-squared) and status flag 
# 
data_I
_shelx_title ' 08-ZMS IN P1' 
_shelx_refln_list_code          4 
_shelx_F_calc_maximum      166.82 
_exptl_crystal_F_000       400.00 
_reflns_d_resolution_high  0.8109 
 
loop_ 
 _symmetry_equiv_pos_as_xyz 
 'x, y, z' 
 '-x, -y, -z' 
 
_cell_length_a     8.5468 
_cell_length_b    10.0329 
_cell_length_c    10.3239 
_cell_angle_alpha  72.442 
_cell_angle_beta   81.345 
_cell_angle_gamma  65.088 
 
_shelx_F_squared_multiplier     1.000 
 
loop_ 
 _refln_index_h 
 _refln_index_k 
 _refln_index_l 
 _refln_F_squared_calc 
 _refln_F_squared_meas 
 _refln_F_squared_sigma 
 _refln_observed_status 
   1   0   0      643.41      657.66      7.49 o 
   2   0   0     7844.99     7292.91     88.94 o 
   3   0   0     3140.28     3245.52     34.03 o 
   4   0   0     2055.08     2114.09     26.66 o 
   5   0   0     4589.11     4660.63     49.30 o 
   6   0   0      522.20      500.49     11.24 o 
   7   0   0      862.26      867.84     24.81 o 
   8   0   0      185.08      172.54      7.12 o 
   9   0   0       40.34       51.37      6.70 o 
  -9   1   0       12.44       15.20      5.69 o 
  -8   1   0        9.21       10.03      3.53 o 
  -7   1   0      298.14      275.64      8.47 o 
  -6   1   0      284.83      284.89      8.08 o 
  -5   1   0       29.88       39.09      4.00 o 
  -4   1   0     1950.51     1938.53     22.16 o 
  -3   1   0      297.09      280.97      4.84 o 
  -2   1   0       10.62       28.25      3.77 o 
  -1   1   0    15318.64    14066.71    193.52 o 
   0   1   0     1097.28      972.03     16.10 o 
   1   1   0     6081.84     5816.46    105.52 o 
   2   1   0     3544.10     3998.38     50.45 o 
   3   1   0     3863.31     4135.57     42.81 o 
   4   1   0     9017.41     8557.86     86.71 o 
   5   1   0      109.38      104.56      3.01 o 
   6   1   0     2003.14     1972.44     52.25 o 
   7   1   0      372.78      348.67      9.55 o 
   8   1   0      639.50      642.44     14.65 o 
   9   1   0      279.86      283.94      9.63 o 
  -8   2   0      266.33      265.71     13.66 o 
  -7   2   0      133.60      131.09      5.94 o 
  -6   2   0      887.62      864.19     13.05 o 
  -5   2   0      615.78      578.57      9.44 o 
  -4   2   0      548.69      528.05      8.34 o 
  -3   2   0     1966.90     1978.27     34.41 o 
  -2   2   0      732.26      922.57     11.27 o 
  -1   2   0    15731.12    14858.60    265.55 o 
   0   2   0     1814.70     1756.59     21.86 o 
   1   2   0      154.80      187.48     21.70 o 
   2   2   0     1316.06     1497.78     26.71 o 
   3   2   0     3005.67     2899.43     38.01 o 
   4   2   0     3308.11     3401.37     44.92 o 
   5   2   0     4781.07     4730.51    110.09 o 
   6   2   0       18.24       15.95      2.81 o 
   7   2   0     1469.09     1450.80     24.20 o 
   8   2   0      605.05      585.13     13.67 o 
   9   2   0      106.50      106.25      6.04 o 
  10   2   0      354.04      359.50     11.50 o 
  -8   3   0      105.06      116.33      9.87 o 
  -7   3   0      485.14      474.65     18.20 o 
  -6   3   0       47.13       60.40      4.67 o 
  -5   3   0     1109.24     1059.66     23.70 o 
  -4   3   0      441.11      464.87      8.05 o 
  -3   3   0      493.34      527.80      8.27 o 
  -2   3   0     5874.74     5971.11     61.60 o 
  -1   3   0     1036.17     1096.14     20.31 o 
   0   3   0     4856.19     4966.77     61.59 o 
   1   3   0     1704.89     1743.30     19.08 o 
   2   3   0     1054.70     1203.23     13.75 o 
   3   3   0     4261.67     4325.96     49.53 o 
   4   3   0      448.51      497.36      9.58 o 
   5   3   0       45.52       41.05      2.99 o 
   6   3   0     2097.86     2046.46     30.60 o 
   7   3   0       34.80       38.42      4.24 o 
   8   3   0      361.80      362.88     10.35 o 
   9   3   0      174.34      168.34      7.42 o 
  10   3   0       20.09       25.83      4.57 o 
  -7   4   0        5.92       21.07      5.82 o 
  -6   4   0      602.75      594.40     13.84 o 
  -5   4   0       46.15       62.71      8.32 o 
  -4   4   0     1523.76     1475.61     23.82 o 
  -3   4   0      263.85      250.43      5.56 o 
  -2   4   0       94.44       93.76      4.85 o 
  -1   4   0     5752.65     5777.86     71.25 o 
   0   4   0      610.49      601.12      7.22 o 
   1   4   0     2340.20     2353.96     25.77 o 
   2   4   0     4326.39     4370.40     45.52 o 
   3   4   0     2723.30     2979.48     31.87 o 
   4   4   0     1973.19     1962.32     28.02 o 
   5   4   0      694.59      652.08     12.86 o 
   6   4   0      328.39      338.52      8.82 o 
   7   4   0      829.18      824.07     16.33 o 
   8   4   0        4.92        9.98      3.13 o 
   9   4   0      153.47      155.78     13.20 o 
  10   4   0      231.19      217.01      9.05 o 
  -6   5   0        7.33       16.05      3.90 o 
  -5   5   0      430.58      436.39     11.67 o 
  -4   5   0       25.95       33.54      4.28 o 
  -3   5   0      496.27      475.35     11.14 o 
  -2   5   0     1756.60     1790.90     21.71 o 
  -1   5   0      174.60      189.43      4.56 o 
   0   5   0     3580.44     3602.80     38.95 o 
   1   5   0      281.95      263.12      6.46 o 
   2   5   0     2050.13     2064.66     23.48 o 
   3   5   0     3847.26     4002.72     42.47 o 
   4   5   0       90.35       91.60      4.20 o 
   5   5   0     2366.42     2426.87     36.76 o 
   6   5   0      714.35      741.63     17.16 o 
   7   5   0      856.28      866.05     17.04 o 
   8   5   0      466.70      447.70     13.36 o 
   9   5   0        1.70        7.22      3.62 o 
  10   5   0      122.05      120.07      7.10 o 
  -6   6   0       13.42       23.29      6.66 o 
  -5   6   0       36.19       44.08      5.42 o 
  -4   6   0      179.81      181.53      7.44 o 
  -3   6   0      228.16      225.79      9.14 o 
  -2   6   0      385.11      375.54     12.52 o 
  -1   6   0     2155.51     2126.83     31.59 o 
   0   6   0       69.28       80.19      3.38 o 
   1   6   0     1983.81     1873.35     24.52 o 
   2   6   0      867.63      859.89     12.07 o 
   3   6   0     1030.46      981.89     13.24 o 
   4   6   0     3931.88     3932.79     42.52 o 
   5   6   0      334.18      363.66      9.30 o 
   6   6   0     1293.14     1342.05     22.81 o 
   7   6   0      859.64      854.49     17.27 o 
   8   6   0      337.02      324.99     10.15 o 
   9   6   0      533.16      514.83     17.12 o 
  10   6   0       49.13       51.28      5.73 o 
  -5   7   0       26.13       40.47      7.65 o 
  -4   7   0        0.15        3.90      3.84 o 
  -3   7   0      127.27      130.11      6.55 o 
  -2   7   0       70.30       71.60      5.27 o 
  -1   7   0       24.76       39.42      9.09 o 
   0   7   0      505.52      475.62     11.10 o 
   1   7   0       25.81       26.96      5.44 o 
   2   7   0     1336.32     1341.88     17.68 o 
   3   7   0     1151.45     1129.58     15.44 o 
   4   7   0       44.90       57.64      3.73 o 
   5   7   0     1245.19     1230.12     21.45 o 
   6   7   0       38.89       48.78      4.65 o 
   7   7   0     1223.84     1149.30     29.35 o 
   8   7   0      649.14      656.20     15.51 o 
   9   7   0       25.75       26.51      4.62 o 
  10   7   0      353.40      342.40     11.79 o 
  -4   8   0       14.91       18.88      5.82 o 
  -3   8   0       25.58       13.60      6.27 o 
  -2   8   0      326.48      337.43     13.06 o 
  -1   8   0      131.00      108.01      6.12 o 
   0   8   0       97.07      105.23      5.69 o 
   1   8   0      550.26      507.35     18.20 o 
   2   8   0        1.15        6.80      2.31 o 
   3   8   0      567.66      565.27     10.13 o 
   4   8   0     1347.00     1342.54     18.24 o 
   5   8   0        1.82        2.15      2.81 o 
   6   8   0     2082.27     1943.54     31.74 o 
   7   8   0      183.77      186.27      7.91 o 
   8   8   0      232.59      227.93      9.08 o 
   9   8   0      584.83      588.31     15.56 o 
  -3   9   0       74.23       83.95      8.62 o 
  -2   9   0       13.14       12.95      6.14 o 
  -1   9   0      171.89      164.32      7.50 o 
   0   9   0       40.78       41.48      5.15 o 
   1   9   0      245.73      247.92      8.70 o 
   2   9   0      657.92      620.06     11.01 o 
   3   9   0       11.34       21.91      4.96 o 
   4   9   0        2.43        5.05      3.57 o 
   5   9   0      307.92      301.34     10.29 o 
   6   9   0       74.41       79.76      5.76 o 
   7   9   0      376.02      370.87     11.56 o 
   8   9   0      183.74      177.92      8.39 o 
   9   9   0       60.21       65.91      6.55 o 
  -1  10   0        1.05       -0.13      5.09 o 
   0  10   0      241.49      232.02     12.35 o 
   1  10   0      233.20      230.37      8.68 o 
   2  10   0      182.40      181.38      6.03 o 
   3  10   0      734.99      731.60     14.13 o 
   4  10   0        5.43       11.38      5.30 o 
   5  10   0      812.76      818.40     25.01 o 
   6  10   0      334.90      384.81     12.31 o 
   7  10   0       39.29       61.67     16.67 o 
   8  10   0      241.37      245.21     10.30 o 
   1  11   0      155.74      152.91     10.21 o 
   2  11   0      369.88      380.56     11.66 o 
   3  11   0        0.57        7.83      4.34 o 
   4  11   0      491.04      495.18     13.66 o 
   5  11   0      109.66      108.07      9.37 o 
   6  11   0      402.44      415.82     17.78 o 
   7  11   0      314.18      349.76     16.69 o 
  -6 -11   1        0.25       -0.76      6.08 o 
  -5 -11   1      190.91      190.64     12.12 o 
  -4 -11   1      148.52      174.47      7.92 o 
  -3 -11   1       35.39       53.50      7.60 o 
  -2 -11   1      120.11      125.05      8.88 o 
  -8 -10   1      213.38      223.70     11.85 o 
  -7 -10   1      313.39      318.10     11.58 o 
  -6 -10   1      649.10      704.15     17.59 o 
  -5 -10   1       27.72       50.43      5.98 o 
  -4 -10   1      298.00      284.12     13.29 o 
  -3 -10   1      174.51      192.95      6.17 o 
  -2 -10   1      119.76      111.83      8.25 o 
  -1 -10   1      322.23      322.19     14.47 o 
   0 -10   1        8.31       20.97      6.42 o 
   1 -10   1       31.22       30.55      6.61 o 
  -8  -9   1      409.52      411.03     13.02 o 
  -7  -9   1      586.68      598.94     15.61 o 
  -6  -9   1       74.12       82.97     12.73 o 
  -5  -9   1     1512.08     1526.99     27.55 o 
  -4  -9   1       28.06       36.22      5.08 o 
  -3  -9   1     1453.39     1423.66     25.51 o 
  -2  -9   1      391.49      372.59      8.20 o 
  -1  -9   1       33.95       52.35      5.26 o 
   0  -9   1      726.10      637.11     20.89 o 
   1  -9   1        3.74       11.57      5.35 o 
   2  -9   1      152.85      153.30     10.44 o 
  -9  -8   1      193.57      176.90     11.66 o 
  -8  -8   1       19.22       29.82      4.95 o 
  -7  -8   1      428.24      450.61     12.62 o 
  -6  -8   1     1302.71     1282.34     23.83 o 
  -5  -8   1      208.89      213.67      8.16 o 
  -4  -8   1     2369.41     2421.26     37.32 o 
  -3  -8   1      221.01      231.43      6.22 o 
  -2  -8   1      499.50      489.92      8.08 o 
  -1  -8   1     1607.82     1552.39     25.42 o 
   0  -8   1        2.29        4.38      3.44 o 
   1  -8   1      770.89      744.85     22.85 o 
   2  -8   1      225.62      212.81     11.52 o 
   3  -8   1      233.34      215.34     12.12 o 
  -9  -7   1      190.00      192.99      8.54 o 
  -8  -7   1      630.64      596.53     14.94 o 
  -7  -7   1        0.61        3.38      3.47 o 
  -6  -7   1      220.20      208.07      7.92 o 
  -5  -7   1      152.32      154.76      6.66 o 
  -4  -7   1      239.67      242.37      5.83 o 
  -3  -7   1     1273.18     1263.10     17.08 o 
  -2  -7   1      547.71      540.52      9.49 o 
  -1  -7   1      286.08      271.02      5.40 o 
   0  -7   1      826.71      784.81     15.25 o 
   1  -7   1        4.90        2.87      3.25 o 
   2  -7   1      380.59      362.88     10.34 o 
   3  -7   1      249.37      256.67     12.79 o 
   4  -7   1      144.14      155.52     10.37 o 
   5  -7   1      247.72      233.88     13.26 o 
 -10  -6   1      327.04      317.94     11.30 o 
  -9  -6   1      318.89      306.96     10.56 o 
  -8  -6   1      466.00      449.92     14.77 o 
  -7  -6   1     2061.16     1966.56     31.84 o 
  -6  -6   1      111.38      112.38      5.73 o 
  -5  -6   1     2484.48     2450.26     36.29 o 
  -4  -6   1     1443.82     1448.27     23.76 o 
  -3  -6   1      190.46      195.20      4.91 o 
  -2  -6   1     2740.79     2706.97     30.88 o 
  -1  -6   1      281.91      277.14      5.15 o 
   0  -6   1      934.08      903.81     13.02 o 
   1  -6   1      927.91      919.90     13.42 o 
   2  -6   1       59.97       66.77      4.90 o 
   3  -6   1      431.84      435.77     11.28 o 
   4  -6   1      134.16      143.95      9.56 o 
   5  -6   1        0.88        2.69      5.27 o 
 -10  -5   1       30.89       39.92      7.48 o 
  -9  -5   1      781.13      758.08     17.48 o 
  -8  -5   1      589.93      580.77     14.16 o 
  -7  -5   1       18.42       36.63      6.41 o 
  -6  -5   1      991.99      907.15     17.12 o 
  -5  -5   1      296.66      288.17      8.02 o 
  -4  -5   1     2735.63     2700.44     41.00 o 
  -3  -5   1     2852.36     2918.24     32.24 o 
  -2  -5   1      147.32      127.35      4.33 o 
  -1  -5   1     2873.23     2850.07     31.69 o 
   0  -5   1       12.40       13.58      2.20 o 
   1  -5   1       68.48       67.04      3.57 o 
   2  -5   1     1290.76     1295.95     21.10 o 
   3  -5   1      157.93      144.02      5.93 o 
   4  -5   1      459.35      430.34     11.08 o 
   5  -5   1      133.12      138.61      6.61 o 
   6  -5   1       20.73       13.58      6.06 o 
 -10  -4   1      423.64      412.33     12.74 o 
  -9  -4   1       56.89       72.37      6.23 o 
  -8  -4   1     1107.99     1040.34     22.30 o 
  -7  -4   1      543.72      520.47     12.26 o 
  -6  -4   1       74.87       83.96      4.69 o 
  -5  -4   1     5618.45     5411.81     71.05 o 
  -4  -4   1      128.21      113.05      2.76 o 
  -3  -4   1     3074.96     3027.00     32.64 o 
  -2  -4   1     3840.81     3850.91     40.76 o 
  -1  -4   1     1112.15     1223.52     16.70 o 
   0  -4   1     2184.08     2143.23     20.30 o 
   1  -4   1     1326.88     1346.14     16.56 o 
   2  -4   1     1373.86     1377.44     17.25 o 
   3  -4   1     1264.88     1292.16     16.79 o 
   4  -4   1        3.92        5.45      2.06 o 
   5  -4   1       27.84       25.43      3.90 o 
   6  -4   1      134.03      133.83      6.26 o 
 -10  -3   1        3.23        8.26      4.87 o 
  -9  -3   1      461.00      426.13     12.17 o 
  -8  -3   1      162.43      154.21     13.38 o 
  -7  -3   1      123.83      115.63      5.56 o 
  -6  -3   1     2967.89     2777.24     39.71 o 
  -5  -3   1       55.22       52.98      3.42 o 
  -4  -3   1     7296.36     7668.41     97.02 o 
  -3  -3   1     1234.71     1261.38     16.30 o 
  -2  -3   1     2965.86     3118.46     32.95 o 
  -1  -3   1     4911.47     4832.76     84.72 o 
   0  -3   1       52.32       49.35      1.74 o 
   1  -3   1     4368.71     4449.70     78.92 o 
   2  -3   1     1186.18     1207.62     14.89 o 
   3  -3   1     1913.50     1986.73     23.23 o 
   4  -3   1      670.00      619.52     16.19 o 
   5  -3   1        5.16       14.98      2.74 o 
   6  -3   1      194.96      201.15      7.17 o 
   7  -3   1       67.28       71.54      7.34 o 
 -10  -2   1       53.13       72.42      6.40 o 
  -9  -2   1       62.18       64.42      5.72 o 
  -8  -2   1      171.50      165.41      7.08 o 
  -7  -2   1      200.66      196.81      7.12 o 
  -6  -2   1      184.88      183.94      6.41 o 
  -5  -2   1     1071.79     1179.24     19.15 o 
  -4  -2   1      565.19      592.93     10.88 o 
  -3  -2   1     4779.07     5034.76     52.44 o 
  -2  -2   1     5173.59     5179.57     52.97 o 
  -1  -2   1      318.19      361.57      5.07 o 
   0  -2   1     8711.47     8246.79     70.07 o 
   1  -2   1      101.89      102.62      7.61 o 
   2  -2   1     3928.80     3972.62     41.55 o 
   3  -2   1     3744.71     3762.41     78.72 o 
   4  -2   1      283.50      277.07      5.72 o 
   5  -2   1     1633.74     1590.97     20.00 o 
   6  -2   1        2.30        1.34      3.12 o 
   7  -2   1      306.50      334.64      9.56 o 
   8  -2   1      120.24      134.73      9.14 o 
  -9  -1   1       70.65       84.55      5.86 o 
  -8  -1   1       75.74       71.56      5.20 o 
  -7  -1   1      715.00      695.19     14.63 o 
  -6  -1   1       65.76       69.17      4.16 o 
  -5  -1   1     1146.20     1221.24     28.55 o 
  -4  -1   1      551.41      544.05      7.51 o 
  -3  -1   1      636.55      700.56      8.72 o 
  -2  -1   1     1385.54     1395.88     39.80 o 
  -1  -1   1     1245.86     1280.69     13.90 o 
   0  -1   1      471.09      475.55     13.32 o 
   1  -1   1     7903.26     7574.05    121.08 o 
   2  -1   1      852.11      922.74     10.99 o 
   3  -1   1      860.97      884.49     11.18 o 
   4  -1   1     3090.20     3187.54     34.61 o 
   5  -1   1        0.42        1.90      1.56 o 
   6  -1   1     1604.35     1610.63     20.42 o 
   7  -1   1      235.82      221.85     12.48 o 
   8  -1   1      231.98      254.67      8.65 o 
   9  -1   1      133.23      140.69     10.00 o 
  -9   0   1      304.11      304.45     10.15 o 
  -8   0   1      393.14      395.67     11.05 o 
  -7   0   1        0.06        2.21      2.66 o 
  -6   0   1     2101.10     2061.94     62.80 o 
  -5   0   1      384.17      379.57      6.55 o 
  -4   0   1     2018.20     1906.11     25.19 o 
  -3   0   1     4374.86     4490.00     46.37 o 
  -2   0   1     1094.20     1211.66     13.51 o 
  -1   0   1      625.04      660.07      7.56 o 
   1   0   1     1568.63     1780.88     19.00 o 
   2   0   1     5625.01     6033.74     61.22 o 
   3   0   1      377.20      397.53      5.89 o 
   4   0   1      169.33      143.91      3.53 o 
   5   0   1     1644.49     1740.24     39.10 o 
   6   0   1      287.37      296.77      8.11 o 
   7   0   1      466.64      466.04     11.37 o 
   8   0   1      699.11      668.34     14.91 o 
   9   0   1      163.58      177.37      7.71 o 
  -9   1   1       72.97       94.94      8.90 o 
  -8   1   1       24.19       20.34      6.06 o 
  -7   1   1      293.75      297.58     11.76 o 
  -6   1   1       25.93       35.94      5.94 o 
  -5   1   1     2057.20     1959.71     23.07 o 
  -4   1   1     3341.56     3413.20     70.84 o 
  -3   1   1     1732.77     1865.36     20.81 o 
  -2   1   1     5123.20     5002.79     85.39 o 
  -1   1   1     4764.99     4696.45     48.05 o 
   0   1   1     2898.92     2952.58     36.88 o 
   1   1   1     1855.33     2001.60     29.86 o 
   2   1   1     2451.55     2706.11     31.86 o 
   3   1   1     4397.97     4435.98     45.61 o 
   4   1   1       84.32      108.94      2.79 o 
   5   1   1      902.23      913.14     12.07 o 
   6   1   1      198.68      190.39      6.33 o 
   7   1   1        1.10        6.08      2.79 o 
   8   1   1      156.13      149.97     10.69 o 
   9   1   1      364.88      349.28     10.69 o 
  -8   2   1      112.38      108.18      9.35 o 
  -7   2   1       62.13       51.80      8.07 o 
  -6   2   1      784.13      765.70     11.97 o 
  -5   2   1      349.88      365.64      7.03 o 
  -4   2   1      986.53     1030.39     21.77 o 
  -3   2   1     4701.97     4632.68     48.46 o 
  -2   2   1      624.67      566.29      9.66 o 
  -1   2   1    27827.95    24976.26    565.48 o 
   0   2   1     3929.73     4026.03     50.02 o 
   1   2   1     7832.37     7409.52    100.17 o 
   2   2   1    12073.85    11442.59    355.27 o 
   3   2   1     1108.22     1131.08     12.94 o 
   4   2   1     7315.35     7634.98    135.77 o 
   5   2   1     1650.77     1709.74     24.49 o 
   6   2   1     2164.81     2137.83     31.47 o 
   7   2   1      851.14      834.22     16.05 o 
   8   2   1        1.95        5.20      2.81 o 
   9   2   1      144.15      154.17      6.95 o 
  10   2   1       20.39       21.06      4.30 o 
  -8   3   1       16.15       22.66      6.95 o 
  -7   3   1       57.40       73.82      8.38 o 
  -6   3   1       15.60       15.16      9.95 o 
  -5   3   1      521.44      518.84      9.12 o 
  -4   3   1      341.55      325.45      6.37 o 
  -3   3   1      372.46      320.98      7.72 o 
  -2   3   1     1447.99     1499.79     17.44 o 
  -1   3   1     1737.53     1807.10     20.06 o 
   0   3   1     3327.80     3188.61     85.49 o 
   1   3   1     4764.39     4857.95     49.67 o 
   2   3   1     5877.22     5918.55     60.10 o 
   3   3   1     8978.73     8868.37    157.20 o 
   4   3   1       44.18       56.11      3.06 o 
   5   3   1     2620.48     2533.55     35.40 o 
   6   3   1      662.66      658.06     13.49 o 
   7   3   1      753.05      756.42     15.12 o 
   8   3   1     1797.39     1793.33     29.48 o 
   9   3   1      107.40      121.14      6.37 o 
  10   3   1      358.05      342.93     11.22 o 
  -7   4   1      135.15      130.97     10.24 o 
  -6   4   1       64.73       77.54      6.01 o 
  -5   4   1       10.36       13.55      3.26 o 
  -4   4   1     1290.18     1266.65     21.33 o 
  -3   4   1       19.05       30.93      2.54 o 
  -2   4   1     2398.35     2412.48     27.08 o 
  -1   4   1      846.64      793.31     10.38 o 
   0   4   1      436.44      495.55      8.59 o 
   1   4   1     8131.86     8132.55     82.39 o 
   2   4   1     2868.06     2907.92     30.90 o 
   3   4   1     2539.48     2770.95     29.66 o 
   4   4   1     7824.49     8228.12     83.86 o 
   5   4   1      248.85      281.88      7.26 o 
   6   4   1     1992.41     2010.51     30.15 o 
   7   4   1     2392.83     2386.58     40.52 o 
   8   4   1      388.04      392.61     15.04 o 
   9   4   1     1000.41      981.79     20.10 o 
  10   4   1        5.49        3.68      3.63 o 
  -6   5   1      136.53      158.33     15.78 o 
  -5   5   1      187.87      196.00      7.71 o 
  -4   5   1       36.49       43.20      5.42 o 
  -3   5   1     1736.90     1668.00     26.31 o 
  -2   5   1       63.64       59.38      4.22 o 
  -1   5   1      346.02      312.78      5.69 o 
   0   5   1     3249.74     3347.38     52.54 o 
   1   5   1      493.54      509.05      6.73 o 
   2   5   1     2176.85     2195.06     24.51 o 
   3   5   1     3167.89     3469.70     37.10 o 
   4   5   1      381.15      409.09      6.48 o 
   5   5   1     2791.76     2699.32     57.73 o 
   6   5   1      167.28      159.81      5.92 o 
   7   5   1     1379.49     1373.48     23.41 o 
   8   5   1      848.42      826.28     17.10 o 
   9   5   1      182.11      170.19      7.39 o 
  10   5   1      437.78      441.18     13.14 o 
  -6   6   1        7.39       21.51      4.87 o 
  -5   6   1      300.74      300.42      9.99 o 
  -4   6   1      368.81      371.01     10.83 o 
  -3   6   1      189.66      174.69     12.96 o 
  -2   6   1      950.67      919.98     26.63 o 
  -1   6   1      317.93      314.01     13.84 o 
   0   6   1     2373.15     2395.94     34.10 o 
   1   6   1     1673.72     1573.43     16.28 o 
   2   6   1      575.24      612.16      9.29 o 
   3   6   1     1583.28     1605.95     19.27 o 
   4   6   1      490.01      436.26      7.24 o 
   5   6   1      687.85      717.72     13.99 o 
   6   6   1     1056.24     1018.42     30.72 o 
   7   6   1      107.00      116.23      5.71 o 
   8   6   1      631.65      578.16     13.91 o 
   9   6   1      377.40      354.10     11.11 o 
  10   6   1        1.47        6.53      4.33 o 
  -5   7   1       82.09      109.89      6.52 o 
  -4   7   1      181.02      171.24      7.86 o 
  -3   7   1      402.72      389.07     11.13 o 
  -2   7   1       27.41       37.20      8.60 o 
  -1   7   1     1969.49     1854.48     29.17 o 
   0   7   1      253.82      234.92      7.39 o 
   1   7   1     1404.65     1326.51     17.18 o 
   2   7   1     3151.95     3102.49     42.84 o 
   3   7   1      116.30      133.99      4.27 o 
   4   7   1     3925.47     3885.03     42.53 o 
   5   7   1       87.79       88.86      4.86 o 
   6   7   1     1011.96     1017.35     18.96 o 
   7   7   1      998.15      996.93     19.38 o 
   8   7   1        0.26        4.39      5.17 o 
   9   7   1      309.09      292.52     10.27 o 
  10   7   1      110.26      108.25      6.68 o 
  -4   8   1       48.30       66.70      6.46 o 
  -3   8   1       87.31       89.27      6.38 o 
  -2   8   1      433.08      393.40     11.27 o 
  -1   8   1       22.98       36.94      4.84 o 
   0   8   1      751.40      726.75     26.39 o 
   1   8   1      644.99      595.41     16.27 o 
   2   8   1      210.71      218.89      5.86 o 
   3   8   1     4121.45     4051.80     45.06 o 
   4   8   1        3.26        8.01      2.26 o 
   5   8   1     1158.30     1158.66     20.88 o 
   6   8   1     1183.15     1135.41     27.57 o 
   7   8   1      403.58      397.60     13.53 o 
   8   8   1     1031.46     1006.27     20.66 o 
   9   8   1       11.58       23.94      6.11 o 
  10   8   1      359.00      358.35     20.51 o 
  -3   9   1        2.94        8.09      9.62 o 
  -2   9   1       26.18       37.78      8.93 o 
  -1   9   1      127.38      109.47      6.25 o 
   0   9   1        8.92       11.17      3.82 o 
   1   9   1      244.17      236.82      8.38 o 
   2   9   1      700.95      679.89     11.77 o 
   3   9   1      289.85      294.56      7.10 o 
   4   9   1      320.54      300.95      8.35 o 
   5   9   1        1.17       -2.56      3.20 o 
   6   9   1      697.34      722.03     26.06 o 
   7   9   1     1018.53     1037.08     21.10 o 
   8   9   1       80.65       74.12      6.07 o 
   9   9   1      511.40      512.35     14.65 o 
  -1  10   1       81.19       84.15      6.04 o 
   0  10   1      165.22      167.16      7.72 o 
   1  10   1        0.06       -4.55      3.19 o 
   2  10   1      465.60      469.02      9.90 o 
   3  10   1      302.53      296.62      7.59 o 
   4  10   1      108.61      115.65      8.88 o 
   5  10   1      798.57      798.43     24.75 o 
   6  10   1      214.55      230.79     12.81 o 
   7  10   1      295.05      310.50     10.76 o 
   8  10   1      356.58      377.40     15.41 o 
   0  11   1       47.53       63.03      6.25 o 
   1  11   1      174.60      175.76      8.05 o 
   2  11   1        4.63        2.91      6.24 o 
   3  11   1       18.90       19.41      4.71 o 
   4  11   1       43.63       56.09      5.78 o 
   5  11   1       30.26       58.78      8.04 o 
   6  11   1      324.01      359.45     16.66 o 
   7  11   1       75.84       97.97      9.37 o 
   4  12   1      302.90      327.59     11.30 o 
   5  12   1      136.38      145.36     11.28 o 
  -7 -10   2      226.63      230.14     10.10 o 
  -6 -10   2       81.17       87.90      7.28 o 
  -5 -10   2       61.98       77.46      6.58 o 
  -3 -10   2       89.78      100.95      7.70 o 
  -2 -10   2       41.34       48.02      7.10 o 
  -1 -10   2      318.38      305.50     14.47 o 
   0 -10   2        1.76        2.69      5.61 o 
  -8  -9   2      251.40      248.83     10.34 o 
  -7  -9   2        7.37       23.37      5.01 o 
  -6  -9   2      540.03      548.12     18.68 o 
  -5  -9   2       26.06       34.29      6.37 o 
  -4  -9   2       67.18      102.18      8.09 o 
  -3  -9   2      344.74      339.11     16.50 o 
  -2  -9   2        1.28       -4.65      3.73 o 
  -1  -9   2       34.27       55.43      7.55 o 
   0  -9   2      126.44      128.42      9.66 o 
   1  -9   2        7.04       16.48      5.56 o 
   2  -9   2       44.00       61.34      8.64 o 
  -9  -8   2      232.12      251.90     10.21 o 
  -8  -8   2      256.89      268.92     12.30 o 
  -7  -8   2     1114.72     1091.27     22.38 o 
  -6  -8   2       25.36       33.12      5.48 o 
  -5  -8   2      363.38      389.79     11.37 o 
  -4  -8   2      457.11      450.00     12.09 o 
  -3  -8   2      196.56      199.38      5.88 o 
  -2  -8   2     1132.98     1091.19     13.73 o 
  -1  -8   2        7.12       10.84      4.75 o 
   0  -8   2      155.79      150.82      9.50 o 
   1  -8   2       32.00       42.67      6.87 o 
   2  -8   2        0.57       -4.73      5.20 o 
   3  -8   2       51.01       56.45      8.72 o 
  -9  -7   2      223.42      239.25      9.76 o 
  -8  -7   2      614.80      572.72     15.01 o 
  -7  -7   2      203.15      209.47      8.44 o 
  -6  -7   2     1193.18     1177.04     22.21 o 
  -5  -7   2       14.53       17.54      3.62 o 
  -4  -7   2     1412.46     1372.50     25.90 o 
  -3  -7   2     1768.62     1810.23     30.20 o 
  -2  -7   2      115.64      121.96      4.46 o 
  -1  -7   2     1597.19     1552.45     17.17 o 
   0  -7   2       24.22       27.85      3.18 o 
   1  -7   2      798.82      776.78     22.72 o 
   2  -7   2      251.70      237.74     12.04 o 
   3  -7   2       25.18       24.15      6.53 o 
   4  -7   2       37.89       40.16      7.89 o 
  -9  -6   2       28.72       34.60      5.44 o 
  -8  -6   2      344.11      348.25     11.08 o 
  -7  -6   2      874.71      835.41     17.63 o 
  -6  -6   2       67.05       73.41      5.22 o 
  -5  -6   2     2025.80     1935.99     30.54 o 
  -4  -6   2      855.21      846.97     12.48 o 
  -3  -6   2      904.88      906.84     13.11 o 
  -2  -6   2     2253.17     2271.51     26.86 o 
  -1  -6   2       45.28       60.27      3.37 o 
   0  -6   2     2178.46     2064.45     25.08 o 
   1  -6   2      877.37      849.91     13.55 o 
   2  -6   2      475.99      450.05     16.03 o 
   3  -6   2      590.17      561.97     18.90 o 
   4  -6   2        8.52       12.61      5.30 o 
   5  -6   2      207.44      231.19     12.72 o 
 -10  -5   2       62.16       76.13      8.36 o 
  -9  -5   2      273.70      274.67     10.01 o 
  -8  -5   2       14.95       17.74      5.44 o 
  -7  -5   2      231.51      237.15     12.32 o 
  -6  -5   2       73.50       68.25     10.84 o 
  -5  -5   2       70.08       73.49      4.53 o 
  -4  -5   2     2502.33     2400.25     27.58 o 
  -3  -5   2      896.55      926.84     12.78 o 
  -2  -5   2      384.30      381.53      6.98 o 
  -1  -5   2     1953.43     1829.16     21.85 o 
   0  -5   2       83.03       89.69      3.54 o 
   1  -5   2     1708.67     1683.39     20.90 o 
   2  -5   2      777.02      770.92     11.89 o 
   3  -5   2      113.69      128.25      4.44 o 
   4  -5   2     1386.61     1292.66     32.25 o 
   5  -5   2        2.12       10.00      5.59 o 
   6  -5   2      227.72      246.91     12.98 o 
 -10  -4   2       82.78       88.98      6.26 o 
  -9  -4   2       66.80       78.04     10.25 o 
  -8  -4   2     1292.59     1217.73     22.92 o 
  -7  -4   2       16.88       13.29      3.48 o 
  -6  -4   2     1767.16     1688.53     53.75 o 
  -5  -4   2     1650.50     1591.02     51.40 o 
  -4  -4   2       10.59       22.27      1.87 o 
  -3  -4   2     3005.56     3244.35     35.31 o 
  -2  -4   2     1121.60     1122.33     14.16 o 
  -1  -4   2     1664.74     1660.23     19.53 o 
   0  -4   2     6844.08     6940.16     60.11 o 
   1  -4   2       13.45       16.76      2.16 o 
   2  -4   2      624.38      617.60      9.72 o 
   3  -4   2     1470.46     1460.16     18.77 o 
   4  -4   2      137.18      153.23      5.30 o 
   5  -4   2      403.41      434.13     15.56 o 
   6  -4   2       13.40       15.95      6.32 o 
  -9  -3   2      380.54      385.45     11.71 o 
  -8  -3   2        7.89        6.61      3.46 o 
  -7  -3   2     1088.54     1046.73     19.56 o 
  -6  -3   2       10.71       14.43      3.22 o 
  -5  -3   2     1440.26     1385.78     22.14 o 
  -4  -3   2     2776.90     2819.00     30.73 o 
  -3  -3   2      104.00       97.66      2.78 o 
  -2  -3   2     2053.69     1972.74     22.11 o 
  -1  -3   2      901.36      961.36     17.78 o 
   0  -3   2     1503.82     1548.84     14.94 o 
   1  -3   2     2062.52     2032.70     23.00 o 
   2  -3   2       48.10       53.40      2.57 o 
   3  -3   2     1590.02     1592.29     19.48 o 
   4  -3   2      915.83      964.87     13.68 o 
   5  -3   2      300.76      322.42      7.11 o 
   6  -3   2      416.10      412.65     10.63 o 
  -9  -2   2      259.20      236.15      8.96 o 
  -8  -2   2      581.13      583.16     14.01 o 
  -7  -2   2      261.51      255.71     13.12 o 
  -6  -2   2     3480.96     3463.33     48.41 o 
  -5  -2   2      709.55      657.40     12.83 o 
  -4  -2   2     2719.43     2727.75     29.74 o 
  -3  -2   2     4330.72     4377.24     45.61 o 
  -2  -2   2     1488.70     1575.19     17.74 o 
  -1  -2   2    16209.21    15202.28    151.87 o 
   0  -2   2     1511.13     1525.71     17.12 o 
   1  -2   2     3624.17     3540.09     37.27 o 
   2  -2   2     1674.37     1714.12     24.16 o 
   3  -2   2       68.63       80.67      3.26 o 
   4  -2   2      866.04      862.78     12.16 o 
   5  -2   2      412.72      429.19      8.01 o 
   6  -2   2       72.69       79.21      3.71 o 
   7  -2   2      413.07      420.78     10.99 o 
  -9  -1   2      139.13      146.81      7.31 o 
  -8  -1   2      150.35      141.75      6.56 o 
  -7  -1   2     1053.78     1001.12     18.92 o 
  -6  -1   2       17.07       21.94      3.23 o 
  -5  -1   2     3932.76     3912.68     52.73 o 
  -4  -1   2     2057.42     2110.37     23.60 o 
  -3  -1   2     1349.26     1463.31     18.43 o 
  -2  -1   2    14207.21    13481.48    195.18 o 
  -1  -1   2       13.40       19.93      2.11 o 
   0  -1   2    21168.92    18060.96    183.72 o 
   1  -1   2     1794.32     2031.66     21.94 o 
   2  -1   2     3097.63     3265.92     34.34 o 
   3  -1   2     4647.56     4754.03     49.50 o 
   4  -1   2      484.52      520.22      8.18 o 
   5  -1   2     1575.54     1557.72     19.36 o 
   6  -1   2      509.19      485.74     10.22 o 
   7  -1   2      197.70      212.23     10.29 o 
   8  -1   2       53.71       63.28      5.33 o 
   9  -1   2        3.43       32.20      6.84 o 
  -9   0   2      113.23      131.71     10.39 o 
  -8   0   2        9.10        9.03      4.15 o 
  -7   0   2      182.48      163.77      6.66 o 
  -6   0   2      539.98      557.34     12.21 o 
  -5   0   2      205.84      206.54      4.64 o 
  -4   0   2     1705.82     1756.02     20.23 o 
  -3   0   2     1533.02     1455.98     16.71 o 
  -2   0   2     1047.87     1075.91     15.18 o 
  -1   0   2    18401.29    16536.96    164.94 o 
   0   0   2       42.78       31.64      1.09 o 
   1   0   2      139.53      200.57      8.34 o 
   2   0   2    13419.59    12797.20    127.95 o 
   3   0   2     2370.41     2534.33     27.26 o 
   4   0   2     6676.34     7030.18     85.28 o 
   5   0   2       77.04       62.17      2.84 o 
   6   0   2     1772.34     1704.43     21.10 o 
   7   0   2      360.37      345.84      9.41 o 
   8   0   2       20.58       31.07      4.20 o 
   9   0   2      225.22      245.84      8.89 o 
  -9   1   2       19.62        5.82      5.77 o 
  -8   1   2      453.74      462.85     18.64 o 
  -7   1   2       35.42       37.80      8.04 o 
  -6   1   2      572.98      592.80     12.78 o 
  -5   1   2      764.30      746.53     10.93 o 
  -4   1   2       58.69       70.99      5.53 o 
  -3   1   2     1176.32     1151.94     13.89 o 
  -2   1   2     1149.11     1214.01     13.99 o 
  -1   1   2     9481.75     9186.74    109.44 o 
   0   1   2     3351.34     3626.96     60.92 o 
   1   1   2      826.72      757.04      8.70 o 
   2   1   2     1400.27     1411.39     15.48 o 
   3   1   2     3735.10     3965.86     41.12 o 
   4   1   2      453.19      515.08      7.47 o 
   5   1   2     3986.63     3966.85     73.02 o 
   6   1   2      576.67      567.31     11.77 o 
   7   1   2      815.12      812.27     15.90 o 
   8   1   2      187.84      203.20      7.56 o 
   9   1   2       11.94       25.54      5.08 o 
  -8   2   2       13.88       20.39      6.89 o 
  -7   2   2      609.23      554.99     20.18 o 
  -6   2   2      295.05      302.11      8.66 o 
  -5   2   2      893.44      839.80     12.17 o 
  -4   2   2      735.47      733.21     10.49 o 
  -3   2   2      182.08      193.14      4.12 o 
  -2   2   2     4298.32     4231.44     44.01 o 
  -1   2   2     6550.23     6458.81    100.37 o 
   0   2   2      346.68      355.29      4.92 o 
   1   2   2     4969.82     4980.99     50.75 o 
   2   2   2      313.79      327.29      4.73 o 
   3   2   2     4042.10     4226.43     43.60 o 
   4   2   2     1876.34     2019.40     22.32 o 
   5   2   2      402.49      440.25      8.04 o 
   6   2   2     1439.55     1404.33     22.43 o 
   7   2   2      539.09      557.23     12.41 o 
   8   2   2      382.17      372.91     12.10 o 
   9   2   2      361.60      347.02     10.62 o 
  10   2   2        0.55        3.89      9.36 o 
  -8   3   2       40.98       69.27      9.45 o 
  -7   3   2        1.22       -0.60      5.98 o 
  -6   3   2      742.16      716.52     18.58 o 
  -5   3   2      245.91      263.39      7.81 o 
  -4   3   2      564.18      571.04     17.92 o 
  -3   3   2     1070.30     1042.91     13.45 o 
  -2   3   2      916.74     1031.61     12.72 o 
  -1   3   2     2559.85     2632.74     34.94 o 
   0   3   2      536.23      493.35      8.65 o 
   1   3   2     1620.30     1636.04     17.91 o 
   2   3   2     3824.17     3977.33     41.02 o 
   3   3   2       67.80       85.15      2.26 o 
   4   3   2     1087.50     1113.81     13.31 o 
   5   3   2     1218.05     1183.75     14.38 o 
   6   3   2      131.44      150.91      5.58 o 
   7   3   2      321.28      317.68      8.82 o 
   8   3   2      439.93      447.15     11.45 o 
   9   3   2       67.26       76.88      5.93 o 
  10   3   2      426.10      404.81     12.22 o 
  -7   4   2      284.24      331.12     16.45 o 
  -6   4   2       21.39       47.83      6.28 o 
  -5   4   2      280.43      276.52      8.60 o 
  -4   4   2      449.59      445.04     10.75 o 
  -3   4   2      453.92      416.00     14.79 o 
  -2   4   2    11662.42    11490.40    141.49 o 
  -1   4   2      175.11      162.82      5.59 o 
   0   4   2     2702.32     2665.48     35.55 o 
   1   4   2      892.75      869.84      9.22 o 
   2   4   2     2461.55     2650.39     35.78 o 
   3   4   2     4167.70     4447.42     46.19 o 
   4   4   2     3519.88     3758.69     39.67 o 
   5   4   2     2952.14     2964.79     40.70 o 
   6   4   2      845.49      869.41     16.18 o 
   7   4   2      119.82      125.27      5.67 o 
   8   4   2       80.31       80.84      5.14 o 
   9   4   2      198.94      201.05      7.97 o 
  10   4   2       15.15       25.96      9.45 o 
  -6   5   2       69.32       83.23      6.75 o 
  -5   5   2        1.37        1.99      7.35 o 
  -4   5   2        5.21        6.80      3.75 o 
  -3   5   2     1241.50     1204.06     20.95 o 
  -2   5   2       92.34       95.33      4.95 o 
  -1   5   2     1971.42     1945.44     28.52 o 
   0   5   2      421.21      383.82      7.38 o 
   1   5   2     2664.32     2640.33     34.34 o 
   2   5   2     3924.28     3949.74     41.63 o 
   3   5   2        3.78       13.23      2.70 o 
   4   5   2     2966.93     2892.10     31.52 o 
   5   5   2      807.12      842.02     11.15 o 
   6   5   2     2055.62     2103.28     31.50 o 
   7   5   2      935.66      931.46     17.63 o 
   8   5   2       81.95       82.17      5.13 o 
   9   5   2      808.28      732.80     16.59 o 
  10   5   2       97.59       83.18      5.72 o 
  -6   6   2       18.72       29.54      5.21 o 
  -5   6   2       26.52       31.97      7.69 o 
  -4   6   2       18.41       15.66      5.26 o 
  -3   6   2      488.55      465.21     11.70 o 
  -2   6   2      355.58      331.98      9.21 o 
  -1   6   2       69.56       68.12      4.37 o 
   0   6   2      636.42      593.70     12.02 o 
   1   6   2     1482.48     1429.09     15.02 o 
   2   6   2     1298.54     1448.61     17.59 o 
   3   6   2     5900.60     5877.04     61.19 o 
   4   6   2       11.85       17.87      1.90 o 
   5   6   2     2886.88     2973.25     85.23 o 
   6   6   2     1673.07     1620.73     25.93 o 
   7   6   2      435.32      431.28     10.98 o 
   8   6   2     1745.51     1717.94     28.96 o 
   9   6   2       54.83       71.90      6.17 o 
  10   6   2      589.06      626.55     16.00 o 
  -5   7   2       16.11       14.50      6.38 o 
  -4   7   2      337.96      337.61     10.88 o 
  -3   7   2       16.79       14.98      3.81 o 
  -2   7   2      194.14      193.50      7.50 o 
  -1   7   2      145.58      140.95      6.19 o 
   0   7   2       58.02       70.10      4.67 o 
   1   7   2      502.99      486.07      9.62 o 
   2   7   2      912.40      892.95     12.77 o 
   3   7   2       10.33       12.27      2.74 o 
   4   7   2     2009.79     1945.99     23.23 o 
   5   7   2      304.06      297.05      8.35 o 
   6   7   2      951.28      972.31     24.15 o 
   7   7   2      847.16      835.55     16.97 o 
   8   7   2       69.39       61.73      4.94 o 
   9   7   2     1129.69     1108.25     22.17 o 
  10   7   2      156.73      166.08      8.01 o 
  -4   8   2        6.02        6.67      6.85 o 
  -3   8   2      316.17      332.77     10.83 o 
  -2   8   2       80.31       81.49      5.78 o 
  -1   8   2      400.21      369.11     12.23 o 
   0   8   2      513.50      467.05     11.65 o 
   1   8   2      477.52      440.89     10.88 o 
   2   8   2      759.02      741.10     11.84 o 
   3   8   2      251.23      220.43      6.93 o 
   4   8   2      163.72      170.64      4.96 o 
   5   8   2      853.05      823.20     16.23 o 
   6   8   2        1.31        7.75      3.28 o 
   7   8   2      403.24      421.71     11.48 o 
   8   8   2      656.03      637.66     15.29 o 
   9   8   2        0.35       -0.74      3.89 o 
  10   8   2      243.05      253.72     10.14 o 
  -3   9   2        1.50       10.31      4.52 o 
  -2   9   2      297.05      303.31     10.47 o 
  -1   9   2      119.58      103.97      8.63 o 
   0   9   2      392.56      364.41     10.67 o 
   1   9   2     1214.51     1191.37     21.68 o 
   2   9   2       38.61       55.43      3.77 o 
   3   9   2     1173.55     1119.80     19.25 o 
   4   9   2      574.35      562.28     13.41 o 
   5   9   2     1269.75     1291.62     23.12 o 
   6   9   2      685.30      707.60     17.72 o 
   7   9   2        1.75        4.44      3.54 o 
   8   9   2      510.02      529.52     15.91 o 
   9   9   2      153.47      144.92      7.65 o 
  -1  10   2       73.59       98.39      6.31 o 
   0  10   2      168.30      146.12      7.19 o 
   1  10   2      124.47      130.25      6.69 o 
   2  10   2      924.24      870.06     17.92 o 
   3  10   2      222.15      215.42      6.49 o 
   4  10   2      693.67      685.22     16.76 o 
   5  10   2      636.56      599.17     20.55 o 
   6  10   2      297.94      311.22     14.62 o 
   7  10   2      937.41      933.11     21.78 o 
   8  10   2       58.24       67.31      6.17 o 
   9  10   2      398.53      400.05     19.30 o 
   0  11   2      133.08      142.08      7.53 o 
   1  11   2       95.72      107.06      6.49 o 
   2  11   2       23.99       27.75      4.84 o 
   3  11   2      150.43      143.38      5.63 o 
   4  11   2        0.29        9.90     11.33 o 
   5  11   2      551.32      541.73     20.50 o 
   6  11   2      406.88      453.50     18.72 o 
   7  11   2       35.12       43.06      8.12 o 
   8  11   2      445.60      459.17     19.56 o 
   3  12   2       12.96       17.38      4.29 o 
   4  12   2      536.64      538.59     15.00 o 
   5  12   2       21.64       22.14      4.68 o 
   6  12   2      198.01      226.72     13.55 o 
  -6 -10   3        8.54       12.59      8.83 o 
  -5 -10   3      637.35      710.93     27.65 o 
  -4 -10   3      161.85      186.02     13.45 o 
  -2 -10   3      130.70      134.63      9.19 o 
  -1 -10   3        8.25       10.52      6.11 o 
  -7  -9   3       14.78       25.37      6.68 o 
  -6  -9   3      453.00      464.36     13.69 o 
  -5  -9   3       61.98      102.41     12.93 o 
  -4  -9   3      564.32      628.92     24.39 o 
  -3  -9   3      366.94      388.22     11.28 o 
  -2  -9   3      246.45      221.53     11.25 o 
  -1  -9   3      895.83      852.48     25.33 o 
   0  -9   3        0.31        8.36      4.65 o 
   1  -9   3      134.97      151.47     10.58 o 
  -8  -8   3      267.41      278.29     10.71 o 
  -7  -8   3      100.01       86.95     12.01 o 
  -6  -8   3       61.23       81.15      6.16 o 
  -5  -8   3      466.12      439.49     12.44 o 
  -4  -8   3        5.43        9.69      3.76 o 
  -3  -8   3       82.97       92.94      5.72 o 
  -2  -8   3      998.09      968.15     25.93 o 
  -1  -8   3        4.02       10.64      5.43 o 
   0  -8   3      648.94      637.24     21.18 o 
   1  -8   3       86.16      100.53      8.59 o 
   2  -8   3      183.40      190.17     11.65 o 
   3  -8   3      132.09      141.03     11.05 o 
  -9  -7   3      193.49      204.16      9.32 o 
  -8  -7   3       31.45       49.16     10.97 o 
  -7  -7   3      475.38      461.97     13.12 o 
  -6  -7   3      302.17      292.68      9.80 o 
  -5  -7   3      579.24      598.93     14.39 o 
  -4  -7   3      503.41      511.44     12.69 o 
  -3  -7   3       56.51       66.00      4.07 o 
  -2  -7   3      303.27      307.72      9.24 o 
  -1  -7   3      360.21      334.61      9.73 o 
   0  -7   3        7.51       12.04      3.39 o 
   1  -7   3      262.05      254.43     12.61 o 
   2  -7   3       34.91       46.22      8.15 o 
   3  -7   3      216.77      217.25     12.38 o 
   4  -7   3       79.95       68.52      9.84 o 
  -9  -6   3      317.09      338.18     11.68 o 
  -8  -6   3      589.13      542.26     14.34 o 
  -7  -6   3       20.29       13.80      6.84 o 
  -6  -6   3      653.43      682.66     20.42 o 
  -5  -6   3      386.78      395.44     19.04 o 
  -4  -6   3      748.93      762.89     24.11 o 
  -3  -6   3     2028.17     2007.88     24.77 o 
  -2  -6   3        5.46        9.38      2.36 o 
  -1  -6   3      453.29      408.86      6.65 o 
   0  -6   3      128.49      131.35      6.58 o 
   1  -6   3       10.39       12.14      3.67 o 
   2  -6   3      463.64      482.28     12.04 o 
   3  -6   3      112.75      115.05      9.03 o 
   4  -6   3       20.14       22.90      6.74 o 
   5  -6   3       75.82       82.59      9.90 o 
  -9  -5   3      158.45      138.46      7.41 o 
  -8  -5   3       95.51       90.53      5.85 o 
  -7  -5   3     1202.02     1136.40     32.89 o 
  -6  -5   3        9.39       12.29      4.69 o 
  -5  -5   3     2295.88     2340.96     63.27 o 
  -4  -5   3      942.80      936.14     14.74 o 
  -3  -5   3      355.14      378.25      7.19 o 
  -2  -5   3     2657.60     2489.75     28.77 o 
  -1  -5   3        5.80        2.53      2.03 o 
   0  -5   3     1251.49     1304.31     17.07 o 
   1  -5   3      751.23      721.43     18.67 o 
   2  -5   3      518.03      526.97     14.24 o 
   3  -5   3      122.42      134.18      6.18 o 
   4  -5   3      132.33      116.77      9.03 o 
   5  -5   3        6.79        1.83      5.48 o 
   6  -5   3       22.78       33.00      7.94 o 
  -9  -4   3      142.67      136.92      7.29 o 
  -8  -4   3      620.90      587.62     14.62 o 
  -7  -4   3      125.87      118.42      6.09 o 
  -6  -4   3     2282.08     2256.51     34.67 o 
  -5  -4   3       66.65       65.59      4.31 o 
  -4  -4   3     1291.91     1332.78     16.87 o 
  -3  -4   3     3365.18     3312.42     36.44 o 
  -2  -4   3       14.91       11.66      1.80 o 
  -1  -4   3     2546.12     2448.71     47.24 o 
   0  -4   3     1612.03     1645.94     16.88 o 
   1  -4   3     2595.31     2621.86     29.79 o 
   2  -4   3      994.17     1024.86     14.02 o 
   3  -4   3      160.37      160.16      6.32 o 
   4  -4   3      309.56      300.99      8.86 o 
   5  -4   3       44.10       58.83      7.79 o 
   6  -4   3      160.37      181.66     10.60 o 
   7  -4   3       45.41       70.76      9.45 o 
  -9  -3   3        9.02        2.20      3.51 o 
  -8  -3   3        2.21        2.20      3.07 o 
  -7  -3   3       56.00       68.15      7.09 o 
  -6  -3   3      192.13      202.53      7.23 o 
  -5  -3   3      964.11      972.74     17.46 o 
  -4  -3   3      997.14     1000.82     13.13 o 
  -3  -3   3      459.75      445.41     11.85 o 
  -2  -3   3     2213.24     2079.43     23.66 o 
  -1  -3   3        0.39        3.89      1.91 o 
   0  -3   3     3049.68     2871.09     26.09 o 
   1  -3   3     1578.96     1635.18     19.27 o 
   2  -3   3     1444.50     1501.44     18.23 o 
   3  -3   3     3103.99     3128.89     34.85 o 
   4  -3   3      133.31      145.24      5.87 o 
   5  -3   3      838.29      853.10     16.75 o 
   6  -3   3      167.32      174.24      7.03 o 
  -9  -2   3      369.20      366.42     16.99 o 
  -8  -2   3        3.55       -2.16      3.18 o 
  -7  -2   3      820.48      791.50     16.48 o 
  -6  -2   3      228.63      245.11      7.90 o 
  -5  -2   3       42.86       52.48      4.26 o 
  -4  -2   3     1582.28     1607.25     19.02 o 
  -3  -2   3      659.31      662.55      9.22 o 
  -2  -2   3      562.42      608.96      8.45 o 
  -1  -2   3     3768.18     3865.04     40.69 o 
   0  -2   3      649.47      680.95      8.91 o 
   1  -2   3     1471.61     1469.45     17.01 o 
   2  -2   3     3140.31     3201.05     41.31 o 
   3  -2   3        2.89        9.95      1.66 o 
   4  -2   3     1224.18     1145.77     20.68 o 
   5  -2   3      180.17      172.01      4.98 o 
   6  -2   3      504.06      507.72     17.56 o 
   7  -2   3      502.87      529.77     18.80 o 
  -9  -1   3        2.49        9.61      3.96 o 
  -8  -1   3      305.57      305.85      9.90 o 
  -7  -1   3        2.16        0.53      2.84 o 
  -6  -1   3      784.98      741.54     23.19 o 
  -5  -1   3     1631.03     1619.92     30.32 o 
  -4  -1   3      310.55      296.27      5.54 o 
  -3  -1   3     2480.31     2378.28     35.18 o 
  -2  -1   3       35.45       40.26      1.88 o 
  -1  -1   3       60.63       70.12      2.19 o 
   0  -1   3     1828.49     1841.83     24.23 o 
   1  -1   3      125.88      160.24      4.74 o 
   2  -1   3     2994.88     2995.11     38.70 o 
   3  -1   3     1713.81     1841.63     21.05 o 
   4  -1   3       85.03       99.41      3.29 o 
   5  -1   3      693.63      699.13     10.74 o 
   6  -1   3      224.69      219.22      5.73 o 
   7  -1   3      369.66      388.93     15.33 o 
   8  -1   3      412.84      381.98     15.56 o 
  -9   0   3       74.90      102.46      9.14 o 
  -8   0   3        4.83        4.93      6.25 o 
  -7   0   3      821.02      763.12     16.18 o 
  -6   0   3      313.97      307.60      8.88 o 
  -5   0   3      988.10      981.59     13.30 o 
  -4   0   3     4381.04     4259.43     45.26 o 
  -3   0   3      868.50      889.98     11.45 o 
  -2   0   3     4026.26     4264.70     44.43 o 
  -1   0   3     3893.00     3786.47     84.72 o 
   0   0   3     5301.18     4965.81    154.35 o 
   1   0   3    10735.35    10877.88    135.34 o 
   3   0   3      937.99      921.85     11.51 o 
   4   0   3     1048.90     1113.75     14.05 o 
   5   0   3      430.03      437.41      7.65 o 
   6   0   3     1015.51     1054.37     14.73 o 
   7   0   3      336.19      331.70     11.42 o 
   8   0   3       41.75       43.37      7.34 o 
   9   0   3       38.57       63.40      8.20 o 
  -8   1   3      214.82      226.07     13.03 o 
  -7   1   3        5.93       11.07      5.25 o 
  -6   1   3     1107.96     1013.76     22.63 o 
  -5   1   3      835.40      891.63     12.68 o 
  -4   1   3      596.76      606.89      9.14 o 
  -3   1   3     2888.83     2978.01     32.32 o 
  -2   1   3     1005.47      960.40     18.61 o 
  -1   1   3     6181.92     5689.10     58.20 o 
   0   1   3    10822.34    10746.64    107.85 o 
   1   1   3     8336.03     8100.91     68.73 o 
   2   1   3     6567.21     6711.15     68.08 o 
   3   1   3       45.82       52.31      3.33 o 
   4   1   3     3112.05     3063.08     33.08 o 
   5   1   3     1603.64     1639.20     19.60 o 
   6   1   3      366.32      369.26      7.08 o 
   7   1   3     1041.34     1022.58     22.08 o 
   8   1   3        1.62        5.21      2.63 o 
   9   1   3      339.13      371.30     11.00 o 
  -8   2   3        6.85        2.09      6.29 o 
  -7   2   3      173.07      171.76     11.31 o 
  -6   2   3       22.95       32.22      6.61 o 
  -5   2   3      914.40      889.80     12.89 o 
  -4   2   3      739.48      741.34     10.82 o 
  -3   2   3      263.88      277.26      5.30 o 
  -2   2   3     3106.18     2916.23     31.38 o 
  -1   2   3      468.60      509.16     21.03 o 
   0   2   3     5291.92     5437.81    120.00 o 
   1   2   3     9948.50     9331.55     78.87 o 
   2   2   3      862.63      882.82     10.58 o 
   3   2   3     6697.04     6772.88     68.90 o 
   4   2   3      292.19      287.81      5.15 o 
   5   2   3     3165.48     3121.35     33.99 o 
   6   2   3     1693.66     1714.14     26.21 o 
   7   2   3        5.01        6.50      2.63 o 
   8   2   3     1223.30     1174.83     21.44 o 
   9   2   3       60.10       70.68      5.92 o 
  10   2   3      176.34      192.08      8.03 o 
  -8   3   3        5.79       16.32      6.92 o 
  -7   3   3      121.40      105.88      9.45 o 
  -6   3   3      261.09      277.38     13.92 o 
  -5   3   3       25.94       34.29      8.81 o 
  -4   3   3      697.95      663.35     13.06 o 
  -3   3   3      589.02      602.67      9.02 o 
  -2   3   3     1582.70     1664.02     19.30 o 
  -1   3   3     6544.52     6731.90     69.53 o 
   0   3   3       58.29       59.99      1.67 o 
   1   3   3     3658.91     3853.76     42.67 o 
   2   3   3     5050.60     5323.85     54.47 o 
   3   3   3      723.76      842.89     10.57 o 
   4   3   3     7737.36     7716.03     78.64 o 
   5   3   3      245.88      249.93      4.90 o 
   6   3   3     1861.25     1961.23     29.36 o 
   7   3   3     1229.18     1147.18     39.02 o 
   8   3   3      117.73      120.05      5.90 o 
   9   3   3      398.72      408.58     12.21 o 
  10   3   3      102.97      113.98      6.46 o 
  -7   4   3       28.74       37.18      8.54 o 
  -6   4   3      131.34      128.85      6.74 o 
  -5   4   3      447.44      447.60     11.29 o 
  -4   4   3       39.97       35.83      7.53 o 
  -3   4   3      521.21      531.63     11.49 o 
  -2   4   3     1971.88     2002.82     34.17 o 
  -1   4   3        6.70       19.45      2.64 o 
   0   4   3     5280.93     5233.47     66.24 o 
   1   4   3      106.39      129.03      2.58 o 
   2   4   3     1937.67     1965.07     44.16 o 
   3   4   3     4974.35     5259.19     54.32 o 
   4   4   3        2.91        3.23      1.97 o 
   5   4   3     2575.38     2550.47     28.36 o 
   6   4   3     2222.88     2205.39     32.48 o 
   7   4   3     1984.93     1982.08     39.35 o 
   8   4   3      703.14      682.37     14.90 o 
   9   4   3       27.62       25.14      4.35 o 
  10   4   3      372.72      388.17     13.30 o 
  -6   5   3      154.18      182.20      7.82 o 
  -5   5   3      268.11      261.71     11.41 o 
  -4   5   3      367.06      381.60     15.94 o 
  -3   5   3      765.51      761.06     15.15 o 
  -2   5   3      643.48      649.41     19.44 o 
  -1   5   3      528.30      544.51     11.27 o 
   0   5   3     1708.70     1695.24     31.99 o 
   1   5   3     1459.23     1381.26     23.62 o 
   2   5   3       33.52       33.23      1.96 o 
   3   5   3     2474.53     2514.25     27.68 o 
   4   5   3       92.99       78.85      2.69 o 
   5   5   3        2.14        9.50      1.80 o 
   6   5   3     1369.21     1308.07     21.51 o 
   7   5   3     1019.87      995.55     18.45 o 
   8   5   3      327.81      306.04      9.32 o 
   9   5   3      661.67      637.45     15.16 o 
  10   5   3       36.98       44.94      5.26 o 
  -6   6   3       79.32      105.42      6.72 o 
  -5   6   3      288.61      302.19     10.22 o 
  -4   6   3      315.15      283.59      9.49 o 
  -3   6   3     2178.55     1996.34     53.37 o 
  -2   6   3      155.55      150.00      6.44 o 
  -1   6   3     2720.31     2642.32     37.96 o 
   0   6   3      819.17      771.33     14.39 o 
   1   6   3     1041.07     1062.81     14.13 o 
   2   6   3     5010.24     4836.45     61.68 o 
   3   6   3      162.81      173.68      4.19 o 
   4   6   3     3576.04     3608.37     39.08 o 
   5   6   3      657.30      632.03     10.81 o 
   6   6   3      103.40      101.03      4.95 o 
   7   6   3      420.26      438.96     11.04 o 
   8   6   3       28.62       34.17      4.36 o 
   9   6   3       39.63       51.69      5.14 o 
  10   6   3      230.34      241.93      9.48 o 
  -5   7   3        0.72       11.43      4.35 o 
  -4   7   3       89.20       92.16      6.15 o 
  -3   7   3       64.16       65.95      5.50 o 
  -2   7   3      597.82      563.81     13.37 o 
  -1   7   3      197.98      193.82      7.30 o 
   0   7   3      909.94      883.01     27.50 o 
   1   7   3     2382.09     2257.21     45.69 o 
   2   7   3      104.76      129.88      5.52 o 
   3   7   3     2340.71     2366.07     31.70 o 
   4   7   3      194.53      190.78      4.77 o 
   5   7   3     1799.93     1824.92     39.06 o 
   6   7   3     2177.12     2199.93     33.45 o 
   7   7   3      462.78      442.45     11.36 o 
   8   7   3     1153.09     1077.06     20.95 o 
   9   7   3       47.14       52.79      5.48 o 
  10   7   3      134.31      144.22      7.51 o 
  -4   8   3       91.29       83.72     13.90 o 
  -3   8   3       11.18       12.92      3.80 o 
  -2   8   3        1.01        5.95      3.32 o 
  -1   8   3      190.05      191.08      7.47 o 
   0   8   3      276.55      255.50     12.38 o 
   1   8   3      403.97      415.38     20.48 o 
   2   8   3     1642.41     1601.34     25.22 o 
   3   8   3      146.15      161.18      7.91 o 
   4   8   3      768.36      802.93     12.15 o 
   5   8   3     2167.42     2111.50     47.30 o 
   6   8   3      509.92      495.33     11.98 o 
   7   8   3     1647.30     1615.81     27.39 o 
   8   8   3        6.52        9.34      4.65 o 
   9   8   3      867.16      897.90     19.49 o 
  10   8   3       99.84       98.78      6.48 o 
  -3   9   3       39.61       43.48      5.81 o 
  -2   9   3       50.81       68.42      5.93 o 
  -1   9   3       66.10       75.43      5.70 o 
   0   9   3      123.35      120.65      6.49 o 
   1   9   3      235.57      212.94      7.85 o 
   2   9   3      255.29      257.93      6.83 o 
   3   9   3      188.25      187.88      5.78 o 
   4   9   3      123.12      129.67      5.64 o 
   5   9   3      589.53      570.71     19.11 o 
   6   9   3      505.91      526.35     12.86 o 
   7   9   3      129.57      124.09      6.44 o 
   8   9   3      707.57      716.08     16.81 o 
   9   9   3      129.01      140.35      7.42 o 
  -2  10   3       94.28      102.45      6.88 o 
  -1  10   3       63.71       70.89      5.93 o 
   0  10   3       58.72       71.54      6.32 o 
   1  10   3      254.63      251.86      9.02 o 
   2  10   3       10.35        4.77      3.68 o 
   3  10   3      103.63      110.89      4.89 o 
   4  10   3      326.62      321.93      7.86 o 
   5  10   3        2.54       -1.49      4.39 o 
   6  10   3      408.19      414.36     16.95 o 
   7  10   3      202.89      169.72     10.94 o 
   8  10   3        1.73       -2.86      4.02 o 
   9  10   3      258.29      261.05     10.14 o 
   0  11   3      194.53      189.14      8.53 o 
   1  11   3       16.39       28.00      4.59 o 
   2  11   3      320.39      298.50     12.38 o 
   3  11   3       76.42       92.82      5.16 o 
   4  11   3      333.05      358.98     15.94 o 
   5  11   3      375.01      363.49     16.79 o 
   6  11   3        0.64        1.67      4.88 o 
   7  11   3      265.77      270.96     14.67 o 
   8  11   3      119.29      125.65     10.31 o 
   3  12   3      134.58      141.85      7.36 o 
   4  12   3      191.79      201.02      9.37 o 
   5  12   3       64.64       91.04      8.04 o 
   6  12   3      358.21      360.52     17.52 o 
  -4 -10   4        7.55       26.82      9.03 o 
  -6  -9   4        0.36       16.79      9.11 o 
  -5  -9   4      169.88      183.48     14.86 o 
  -4  -9   4      369.02      376.99     18.98 o 
  -3  -9   4        6.56       13.32      7.68 o 
  -2  -9   4      200.20      214.88      8.64 o 
  -1  -9   4      130.70      130.01      9.64 o 
   0  -9   4       41.44       67.00      8.80 o 
  -7  -8   4        0.19        8.33      7.45 o 
  -6  -8   4      546.24      573.87     24.70 o 
  -5  -8   4      519.18      509.98     22.46 o 
  -4  -8   4      293.99      309.42     16.69 o 
  -3  -8   4      350.70      370.76     11.05 o 
  -2  -8   4       17.32       30.47      6.55 o 
  -1  -8   4      232.14      236.95      8.78 o 
   0  -8   4      206.74      215.73     11.91 o 
   1  -8   4       16.72       29.82      6.84 o 
   2  -8   4       62.74       73.76     10.08 o 
  -8  -7   4       25.68       27.97      5.34 o 
  -7  -7   4      279.14      277.41     10.35 o 
  -6  -7   4       94.92       95.78      6.84 o 
  -5  -7   4      745.75      794.88     17.57 o 
  -4  -7   4      887.20      830.02     28.04 o 
  -3  -7   4      500.75      487.36     12.31 o 
  -2  -7   4     1320.45     1265.17     23.13 o 
  -1  -7   4        9.72       15.15      3.84 o 
   0  -7   4      493.06      485.14     12.59 o 
   1  -7   4      258.79      256.16     10.85 o 
   2  -7   4      172.67      182.00     11.41 o 
   3  -7   4      493.70      497.34     19.82 o 
  -8  -6   4       62.98       68.38      6.53 o 
  -7  -6   4       80.43       85.36      7.01 o 
  -6  -6   4      484.27      483.46     12.93 o 
  -5  -6   4      109.10      101.79      5.67 o 
  -4  -6   4      251.33      292.90     22.91 o 
  -3  -6   4     1554.87     1505.81     54.60 o 
  -2  -6   4       33.19       48.03      4.85 o 
  -1  -6   4     2018.73     1976.54     31.62 o 
   0  -6   4      145.56      153.04      6.72 o 
   1  -6   4      429.59      411.17     11.14 o 
   2  -6   4      631.72      651.32     15.02 o 
   3  -6   4       15.25       17.02      6.37 o 
   4  -6   4      260.69      289.60     14.75 o 
  -9  -5   4        8.82       15.96      4.70 o 
  -8  -5   4      402.01      400.89     12.36 o 
  -7  -5   4      112.29      107.29      6.32 o 
  -6  -5   4      323.95      356.80     10.60 o 
  -5  -5   4      670.41      656.89     14.49 o 
  -4  -5   4        0.34        4.06      4.53 o 
  -3  -5   4      345.24      344.11      7.10 o 
  -2  -5   4     1221.37     1136.26     15.51 o 
  -1  -5   4       28.87       36.15      4.27 o 
   0  -5   4     1254.29     1213.96     21.26 o 
   1  -5   4      290.19      272.17      8.54 o 
   2  -5   4      514.10      512.11     22.43 o 
   3  -5   4      614.74      632.72     14.53 o 
   4  -5   4       31.11       44.71      5.09 o 
   5  -5   4      212.50      230.35     12.93 o 
  -9  -4   4      470.32      479.83     13.92 o 
  -8  -4   4       20.74       21.10      4.58 o 
  -7  -4   4      422.07      416.34     19.98 o 
  -6  -4   4      274.98      263.27      8.68 o 
  -5  -4   4      449.91      454.03     11.36 o 
  -4  -4   4     2072.47     2026.92     24.41 o 
  -3  -4   4       18.01       30.03      2.96 o 
  -2  -4   4     1167.03     1112.78     16.55 o 
  -1  -4   4      317.30      307.13      9.27 o 
   0  -4   4       37.66       58.33      6.35 o 
   1  -4   4      584.62      534.92     16.69 o 
   2  -4   4     1129.17     1118.21     20.07 o 
   3  -4   4      493.89      454.71     11.42 o 
   4  -4   4      294.97      300.28      9.37 o 
   5  -4   4        3.79        3.73      7.96 o 
   6  -4   4      168.21      165.41     11.05 o 
  -9  -3   4      112.22      106.29      6.70 o 
  -8  -3   4      692.22      633.43     15.45 o 
  -7  -3   4       40.66       56.24      5.27 o 
  -6  -3   4     1344.37     1275.90     22.55 o 
  -5  -3   4     1837.91     1717.65     42.60 o 
  -4  -3   4      863.09      911.09     12.75 o 
  -3  -3   4     4197.04     4173.34     45.02 o 
  -2  -3   4      121.02      140.54      5.73 o 
  -1  -3   4     5955.09     6103.15     63.56 o 
   0  -3   4      393.75      365.37      4.93 o 
   1  -3   4      347.85      344.07      8.73 o 
   2  -3   4      700.39      662.16     20.41 o 
   3  -3   4       67.95       84.31      4.97 o 
   4  -3   4      255.68      288.12      8.73 o 
   5  -3   4      114.35      107.89      5.70 o 
   6  -3   4       12.75       14.64      4.14 o 
   7  -3   4       40.84       65.78      6.09 o 
  -9  -2   4      244.37      235.27      9.42 o 
  -8  -2   4        9.74       22.17      4.21 o 
  -7  -2   4      768.73      710.97     16.02 o 
  -6  -2   4      417.77      389.54     10.48 o 
  -5  -2   4      976.51      948.38     17.46 o 
  -4  -2   4     3126.86     3023.32     33.68 o 
  -3  -2   4       96.49       80.76      2.99 o 
  -2  -2   4     6908.10     6990.62     72.13 o 
  -1  -2   4     1569.90     1656.75     41.02 o 
   0  -2   4     4321.36     4418.40     85.32 o 
   1  -2   4     3030.22     3067.06     45.97 o 
   2  -2   4     1072.72     1085.26     17.13 o 
   3  -2   4     2394.70     2454.23     47.16 o 
   4  -2   4        1.57        1.56      2.61 o 
   5  -2   4      700.81      703.50     14.65 o 
   6  -2   4      200.20      197.12      7.56 o 
   7  -2   4       40.52       66.22      7.36 o 
   8  -2   4       25.35       45.77      8.25 o 
  -9  -1   4       17.30       22.92      6.42 o 
  -8  -1   4        9.31       12.70      3.80 o 
  -7  -1   4       74.19       72.36      7.64 o 
  -6  -1   4      542.16      480.47     11.76 o 
  -5  -1   4      174.83      169.01      7.12 o 
  -4  -1   4      199.16      186.96      4.84 o 
  -3  -1   4     1003.18     1032.49     17.18 o 
  -2  -1   4      122.75      181.63      5.45 o 
  -1  -1   4     3342.97     3216.14     36.79 o 
   0  -1   4     2901.97     3128.45     49.42 o 
   1  -1   4      941.37     1020.64     16.61 o 
   2  -1   4     8429.85     8312.78    105.77 o 
   3  -1   4        9.03       16.61      6.65 o 
   4  -1   4     2999.21     2930.92     32.67 o 
   5  -1   4      733.04      741.71     14.68 o 
   6  -1   4      676.26      696.17     14.71 o 
   7  -1   4      428.16      425.33     16.87 o 
   8  -1   4       14.64       36.43      7.36 o 
  -8   0   4      367.22      358.30     16.11 o 
  -7   0   4      170.21      166.25      7.06 o 
  -6   0   4      138.69      130.59      6.91 o 
  -5   0   4      649.35      641.24     13.35 o 
  -4   0   4        6.86        8.81      1.93 o 
  -3   0   4     1341.40     1487.89     17.97 o 
  -2   0   4     3469.23     3419.60     48.98 o 
  -1   0   4      138.06      145.70      3.42 o 
   0   0   4       25.92       27.52      3.00 o 
   1   0   4     2792.40     2786.38     37.82 o 
   2   0   4      336.98      254.73      6.09 o 
   3   0   4      974.78      950.89     12.01 o 
   4   0   4      450.82      436.38      8.12 o 
   5   0   4     1282.27     1214.93     15.90 o 
   6   0   4      799.76      825.18     16.58 o 
   7   0   4        1.41       -3.42      3.94 o 
   8   0   4      201.59      245.05     12.85 o 
   9   0   4        0.15        8.83      5.33 o 
  -8   1   4        2.12       -1.85      4.91 o 
  -7   1   4      206.38      184.55     11.23 o 
  -6   1   4      493.49      474.07     11.60 o 
  -5   1   4      172.89      158.48      4.66 o 
  -4   1   4      706.12      666.10     11.24 o 
  -3   1   4      237.74      248.64      5.18 o 
  -2   1   4     2996.64     3005.86     32.62 o 
  -1   1   4      627.12      668.63     13.32 o 
   0   1   4      181.80      253.58      4.54 o 
   1   1   4     4335.96     4195.53     71.57 o 
   2   1   4      415.80      482.80      6.76 o 
   3   1   4     1182.17     1323.03     15.62 o 
   4   1   4     1118.12     1137.17     14.27 o 
   5   1   4      171.25      174.44      5.19 o 
   6   1   4      533.67      551.81      9.24 o 
   7   1   4      457.19      447.01     10.75 o 
   8   1   4       15.58       21.52      5.80 o 
   9   1   4      650.52      672.36     23.87 o 
  -8   2   4      156.36      167.95     11.67 o 
  -7   2   4       34.85       42.46      7.86 o 
  -6   2   4      255.29      247.90     12.93 o 
  -5   2   4      393.36      388.50      9.44 o 
  -4   2   4      110.51      114.46      6.69 o 
  -3   2   4     3215.18     3244.97     35.64 o 
  -2   2   4      669.56      670.30      9.55 o 
  -1   2   4     1356.22     1384.34     16.37 o 
   0   2   4     2287.88     2386.49     25.95 o 
   1   2   4      157.69      226.73     17.09 o 
   2   2   4     1946.53     2056.34     34.56 o 
   3   2   4     1945.48     2011.65     28.23 o 
   4   2   4      565.24      575.19      8.46 o 
   5   2   4     2053.90     2103.84     24.31 o 
   6   2   4      199.87      204.34      5.09 o 
   7   2   4       20.03       23.12      3.73 o 
   8   2   4      215.62      207.60      7.45 o 
   9   2   4       24.96       26.92      6.92 o 
  -7   3   4      285.55      305.45     15.85 o 
  -6   3   4       60.83       75.12      8.04 o 
  -5   3   4       84.58       84.66      4.84 o 
  -4   3   4     1154.54     1101.16     18.86 o 
  -3   3   4        3.66        3.40      2.43 o 
  -2   3   4     2861.34     2804.31     31.03 o 
  -1   3   4      935.48      971.50     14.67 o 
   0   3   4     1509.39     1570.69     18.00 o 
   1   3   4     2041.68     1940.91     18.21 o 
   2   3   4        6.74       10.70      1.30 o 
   3   3   4     2018.57     1997.92     22.36 o 
   4   3   4     2849.50     3044.50     33.70 o 
   5   3   4      496.68      513.02      8.15 o 
   6   3   4      720.20      711.89     13.76 o 
   7   3   4        3.41        7.36      3.19 o 
   8   3   4      640.52      613.84     13.95 o 
   9   3   4      223.26      224.99      8.42 o 
  10   3   4        2.51        4.20      4.99 o 
  -7   4   4        4.24        2.90      6.03 o 
  -6   4   4       41.42       49.64      7.62 o 
  -5   4   4      198.34      204.35      8.06 o 
  -4   4   4       76.17       71.00      4.81 o 
  -3   4   4     1816.37     1722.30     26.64 o 
  -2   4   4       30.85       38.02      3.69 o 
  -1   4   4      604.95      608.48     20.89 o 
   0   4   4     3538.51     3580.35     80.46 o 
   1   4   4     1447.91     1540.94     15.18 o 
   2   4   4     5670.92     5551.72     57.30 o 
   3   4   4      406.64      411.80      6.55 o 
   4   4   4     3760.89     3772.77     40.31 o 
   5   4   4      846.13      823.48     11.40 o 
   6   4   4        5.27        5.14      2.39 o 
   7   4   4     1502.34     1475.10     24.46 o 
   8   4   4      324.54      319.99      9.49 o 
   9   4   4      510.73      510.13     13.16 o 
  10   4   4      146.29      157.29      7.35 o 
  -6   5   4        0.28        2.35      5.56 o 
  -5   5   4       13.60       14.98      3.84 o 
  -4   5   4      255.53      270.18     11.03 o 
  -3   5   4      571.95      533.37     12.13 o 
  -2   5   4      714.64      741.59     14.90 o 
  -1   5   4      380.85      349.99      8.73 o 
   0   5   4      548.81      548.95     11.18 o 
   1   5   4     3677.06     3827.36     34.64 o 
   2   5   4      160.80      180.24      3.52 o 
   3   5   4     7698.09     7911.06     80.85 o 
   4   5   4      669.43      640.99      9.37 o 
   5   5   4     2362.24     2448.93     27.82 o 
   6   5   4      975.55      956.49     17.23 o 
   7   5   4       10.91       14.57      3.17 o 
   8   5   4     1539.59     1558.00     26.63 o 
   9   5   4      231.26      233.46      8.56 o 
  10   5   4      186.78      193.46      8.28 o 
  -5   6   4        1.70        2.36      3.62 o 
  -4   6   4      235.13      253.97      9.06 o 
  -3   6   4      366.13      356.87     10.33 o 
  -2   6   4       16.09       16.85      3.86 o 
  -1   6   4      381.80      352.13      9.38 o 
   0   6   4       41.82       53.67      4.41 o 
   1   6   4      799.75      811.58     14.81 o 
   2   6   4     2271.39     2419.49     23.35 o 
   3   6   4      557.39      627.27      9.31 o 
   4   6   4     2147.55     2236.94     25.71 o 
   5   6   4     1606.06     1606.25     19.69 o 
   6   6   4     1273.73     1165.38     20.10 o 
   7   6   4     1641.24     1638.72     26.89 o 
   8   6   4        0.70        3.74      2.75 o 
   9   6   4      884.99      865.09     18.56 o 
  10   6   4      201.55      203.61      8.55 o 
  -5   7   4       68.86       98.06      6.85 o 
  -4   7   4      104.19       89.27      6.64 o 
  -3   7   4      186.80      177.57      7.68 o 
  -2   7   4      109.54      119.76      6.34 o 
  -1   7   4      387.97      362.23     10.11 o 
   0   7   4      945.37      931.64     17.46 o 
   1   7   4       24.42       32.63      3.92 o 
   2   7   4      874.14      829.57     12.56 o 
   3   7   4      269.79      259.24      7.25 o 
   4   7   4       41.36       50.28      3.97 o 
   5   7   4      908.09      887.97     12.74 o 
   6   7   4      685.40      689.96     14.54 o 
   7   7   4      292.15      301.03      9.16 o 
   8   7   4     1294.01     1218.83     29.86 o 
   9   7   4       59.48       73.14      5.99 o 
  10   7   4      315.89      319.07     10.95 o 
  -4   8   4      563.09      556.88     15.17 o 
  -3   8   4       80.23       87.54     12.85 o 
  -2   8   4      351.89      323.53     10.43 o 
  -1   8   4      328.03      309.92      9.66 o 
   0   8   4      404.27      370.56     10.41 o 
   1   8   4     1834.09     1734.53     44.35 o 
   2   8   4      603.74      563.40     10.17 o 
   3   8   4     1888.97     1877.72     46.66 o 
   4   8   4      877.53      843.33     15.58 o 
   5   8   4      430.88      419.71      8.16 o 
   6   8   4      361.78      396.04     10.40 o 
   7   8   4      172.43      155.91      6.86 o 
   8   8   4      151.48      140.51      6.83 o 
   9   8   4      352.61      386.33     11.87 o 
  10   8   4        8.80       10.67      7.27 o 
  -3   9   4       85.69      101.60      7.19 o 
  -2   9   4       24.00       26.77      4.84 o 
  -1   9   4      227.94      210.31      8.45 o 
   0   9   4      416.73      401.92     11.38 o 
   1   9   4        1.36       -4.32      2.88 o 
   2   9   4      729.35      685.09     12.03 o 
   3   9   4      492.11      476.80      9.56 o 
   4   9   4     1717.60     1732.49     43.42 o 
   5   9   4      737.07      704.79     21.91 o 
   6   9   4      130.69      139.02      6.41 o 
   7   9   4     1460.20     1377.62     24.94 o 
   8   9   4      127.54      125.51      6.61 o 
   9   9   4      160.26      164.29     11.36 o 
  -1  10   4       28.44       44.97     15.97 o 
   0  10   4      218.30      210.47      8.72 o 
   1  10   4      392.55      366.49     11.15 o 
   2  10   4        0.03        3.16      4.71 o 
   3  10   4      744.06      747.24     13.28 o 
   4  10   4      313.69      321.43      8.01 o 
   5  10   4      257.51      247.09     12.66 o 
   6  10   4     1081.19     1012.72     29.51 o 
   7  10   4       15.17        7.02      5.07 o 
   8  10   4      786.01      804.81     29.86 o 
   9  10   4      101.71      111.19     16.07 o 
   0  11   4       49.60       69.42      6.48 o 
   1  11   4       32.78       42.00      5.50 o 
   2  11   4      206.91      205.85      8.46 o 
   3  11   4        0.65        8.18      3.17 o 
   4  11   4      289.91      296.19      8.29 o 
   5  11   4      139.83      140.32      7.69 o 
   6  11   4       95.06       80.74      8.62 o 
   7  11   4      648.89      663.83     23.94 o 
   8  11   4       39.34       55.09      8.56 o 
   2  12   4       17.82       32.21      5.18 o 
   3  12   4       83.19      109.07      7.12 o 
   4  12   4       15.56       31.42      7.19 o 
   5  12   4      144.46      153.12      8.44 o 
   6  12   4      162.19      163.38     11.72 o 
  -5  -9   5      146.31      154.74     13.84 o 
  -4  -9   5       51.78       60.13     11.07 o 
  -3  -9   5       17.58       31.96      8.90 o 
  -2  -9   5      225.92      232.08      9.30 o 
  -1  -9   5       31.62       38.80      7.62 o 
  -7  -8   5       65.49       58.70     13.13 o 
  -6  -8   5      145.33      164.19     14.28 o 
  -5  -8   5       29.88       53.42     10.60 o 
  -4  -8   5       80.58       99.17     12.66 o 
  -3  -8   5       48.39       73.84     10.42 o 
  -2  -8   5      153.84      179.91      8.11 o 
  -1  -8   5      108.21      104.86      6.49 o 
   0  -8   5       18.03       26.99      5.00 o 
   1  -8   5       29.55       67.13      9.24 o 
  -7  -7   5        6.76        4.99      7.70 o 
  -6  -7   5      415.27      438.22     22.14 o 
  -5  -7   5      171.94      174.66     13.92 o 
  -4  -7   5        4.13       -0.71      6.66 o 
  -3  -7   5      513.90      499.11     13.06 o 
  -2  -7   5      316.31      296.93      9.90 o 
  -1  -7   5      111.80      117.65      6.46 o 
   0  -7   5      149.73      144.18     10.77 o 
   1  -7   5        0.56       11.46     12.96 o 
   2  -7   5      147.07      158.60     10.99 o 
   3  -7   5      219.24      227.69     13.42 o 
  -8  -6   5        3.39        7.49      3.95 o 
  -7  -6   5      666.86      670.90     21.31 o 
  -6  -6   5      126.88      121.48      6.58 o 
  -5  -6   5      343.23      358.35     18.25 o 
  -4  -6   5      306.51      330.02     17.18 o 
  -3  -6   5        8.39       21.63      7.01 o 
  -2  -6   5      369.76      380.81     10.85 o 
  -1  -6   5      355.35      328.18     10.07 o 
   0  -6   5       78.70       81.53      5.27 o 
   1  -6   5      145.75      152.38     12.55 o 
   2  -6   5        9.77       16.43      4.10 o 
   3  -6   5        2.23       13.42      4.73 o 
   4  -6   5        9.94       24.26      7.29 o 
  -8  -5   5      287.21      289.84     10.69 o 
  -7  -5   5       25.19       31.61      5.50 o 
  -6  -5   5      581.18      579.45     14.34 o 
  -5  -5   5      603.21      591.23     18.96 o 
  -4  -5   5      755.57      753.20     24.73 o 
  -3  -5   5     1919.60     1781.36     59.34 o 
  -2  -5   5        3.83        7.60      9.13 o 
  -1  -5   5      677.95      680.91     29.07 o 
   0  -5   5      387.72      362.30     10.21 o 
   1  -5   5      879.90      863.81     17.68 o 
   2  -5   5      937.06      929.42     18.94 o 
   3  -5   5       79.70       81.36      5.88 o 
   4  -5   5      191.11      195.23     17.04 o 
   5  -5   5        8.11       17.08      7.10 o 
  -8  -4   5        8.16       12.35      3.85 o 
  -7  -4   5      185.38      176.99     18.83 o 
  -6  -4   5       36.61       41.03      4.72 o 
  -5  -4   5       98.40       92.07      5.39 o 
  -4  -4   5     2158.63     2131.67     32.08 o 
  -3  -4   5       18.70       28.75      2.88 o 
  -2  -4   5     2187.91     2215.25     61.97 o 
  -1  -4   5      569.52      555.69     12.64 o 
   0  -4   5     1462.57     1367.54     62.99 o 
   1  -4   5     1101.79     1034.93     19.40 o 
   2  -4   5       39.42       56.42      5.14 o 
   3  -4   5      773.31      769.06     16.43 o 
   4  -4   5      139.43      145.48      9.22 o 
   5  -4   5      381.09      401.33     11.84 o 
   6  -4   5       77.08       89.10      6.27 o 
  -8  -3   5       64.24       72.21      5.99 o 
  -7  -3   5      279.08      277.89      9.64 o 
  -6  -3   5      128.43      137.56     10.41 o 
  -5  -3   5        6.33        6.86      2.96 o 
  -4  -3   5      170.28      174.28      4.81 o 
  -3  -3   5      721.66      712.85     10.91 o 
  -2  -3   5      279.06      273.11      5.75 o 
  -1  -3   5     1488.41     1478.63     24.07 o 
   0  -3   5      512.90      510.80     11.46 o 
   1  -3   5     1161.68     1184.92     20.75 o 
   2  -3   5     1505.65     1481.65     24.86 o 
   3  -3   5      102.63      106.42      6.18 o 
   4  -3   5      791.98      731.90     15.76 o 
   5  -3   5      258.29      262.90      9.11 o 
   6  -3   5      279.42      300.21     10.21 o 
   7  -3   5      260.55      279.52     10.09 o 
  -8  -2   5      162.12      175.21      7.99 o 
  -7  -2   5      114.60      116.53      6.54 o 
  -6  -2   5      514.97      472.16     12.14 o 
  -5  -2   5     1486.41     1509.80     32.35 o 
  -4  -2   5       89.18       95.59      6.41 o 
  -3  -2   5      445.78      415.85      7.50 o 
  -2  -2   5      152.82      132.00      8.06 o 
  -1  -2   5       15.76       17.59      1.81 o 
   0  -2   5     1463.89     1385.44     22.43 o 
   1  -2   5      944.10      923.96     16.72 o 
   2  -2   5      288.09      287.24      9.71 o 
   3  -2   5      787.31      775.94     15.61 o 
   4  -2   5       79.23       84.60      4.96 o 
   5  -2   5      453.03      432.75     11.44 o 
   6  -2   5      547.90      553.56     13.83 o 
   7  -2   5       29.94       36.81      5.23 o 
  -8  -1   5        1.03        1.21      6.70 o 
  -7  -1   5      535.14      513.34     30.67 o 
  -6  -1   5     1013.28     1000.34     19.39 o 
  -5  -1   5      422.04      436.23     17.21 o 
  -4  -1   5     2584.59     2436.52     28.40 o 
  -3  -1   5       23.63       26.67      2.34 o 
  -2  -1   5     3927.55     4060.12     43.73 o 
  -1  -1   5     2011.65     1940.94     22.34 o 
   0  -1   5     2136.98     2177.96     33.97 o 
   1  -1   5     1980.31     1952.78     29.11 o 
   2  -1   5      368.35      407.19      9.57 o 
   3  -1   5      323.11      313.81     13.90 o 
   4  -1   5      334.28      325.70      8.95 o 
   5  -1   5        0.09       -3.25      2.66 o 
   6  -1   5      331.38      344.45     10.07 o 
   7  -1   5      153.81      153.98     10.50 o 
   8  -1   5       14.03       14.39      6.21 o 
  -8   0   5      216.32      198.29     12.38 o 
  -7   0   5       76.02       82.38      5.48 o 
  -6   0   5      331.45      337.02     10.42 o 
  -5   0   5     1336.96     1250.19     21.79 o 
  -4   0   5        8.17       13.51      2.36 o 
  -3   0   5     2139.67     2226.85     25.92 o 
  -2   0   5     3659.01     3706.58     40.07 o 
  -1   0   5     5760.30     5574.60    119.20 o 
   0   0   5     4652.42     4796.64     99.98 o 
   1   0   5      903.64      999.86     16.72 o 
   2   0   5     3105.63     3230.00     58.28 o 
   3   0   5      329.37      322.50      5.41 o 
   4   0   5     2087.34     2054.15     30.80 o 
   5   0   5     1011.09     1017.95     18.43 o 
   6   0   5       65.29       65.03      4.58 o 
   7   0   5      410.79      413.29     16.74 o 
   8   0   5       10.08       11.78      5.77 o 
  -8   1   5       42.96       47.18      8.36 o 
  -7   1   5      212.54      210.46     12.38 o 
  -6   1   5       42.53       48.54      7.29 o 
  -5   1   5      157.19      159.69      6.42 o 
  -4   1   5      335.88      319.96      6.71 o 
  -3   1   5        1.52        3.14      1.78 o 
  -2   1   5     2566.35     2396.78     29.57 o 
  -1   1   5     1397.72     1525.29     18.17 o 
   0   1   5     3079.70     3221.10     43.97 o 
   1   1   5     6751.94     7046.83     72.23 o 
   2   1   5      494.97      592.81      6.67 o 
   3   1   5     4790.92     4668.08     61.25 o 
   4   1   5     1023.87     1116.81     14.34 o 
   5   1   5     1459.99     1474.47     18.46 o 
   6   1   5     2233.41     2135.77     32.58 o 
   7   1   5       15.98       16.55      5.51 o 
   8   1   5      468.48      471.26     18.57 o 
  -7   2   5       45.60       57.26      8.46 o 
  -6   2   5      314.73      295.63     14.23 o 
  -5   2   5       63.80       60.00      4.38 o 
  -4   2   5      510.97      527.49      9.20 o 
  -3   2   5     1568.94     1471.71     20.01 o 
  -2   2   5       39.28       36.41      2.66 o 
  -1   2   5     2069.81     2158.40     40.61 o 
   0   2   5     1257.05     1272.88     18.23 o 
   1   2   5      249.33      234.05      5.41 o 
   2   2   5     1900.88     1870.81     17.71 o 
   3   2   5       21.58       33.00      1.96 o 
   4   2   5     2901.00     2961.89     48.47 o 
   5   2   5     1515.84     1536.40     19.01 o 
   6   2   5       71.34       71.57      3.29 o 
   7   2   5      608.48      567.66     19.27 o 
   8   2   5       26.81       35.77      6.95 o 
   9   2   5      258.72      255.47     13.92 o 
  -7   3   5      118.52      130.63     10.91 o 
  -6   3   5       33.96       41.07      7.94 o 
  -5   3   5      236.63      255.40     13.28 o 
  -4   3   5        7.68        9.70      3.10 o 
  -3   3   5      454.61      421.75      9.82 o 
  -2   3   5      633.43      674.25     25.35 o 
  -1   3   5      118.83      137.86      3.69 o 
   0   3   5     3472.83     3674.30     39.23 o 
   1   3   5     1330.15     1427.68     16.92 o 
   2   3   5     1432.84     1549.59     15.29 o 
   3   3   5     1675.35     1693.24     19.71 o 
   4   3   5       40.34       41.68      2.35 o 
   5   3   5     1866.31     1831.20     21.95 o 
   6   3   5     1585.24     1555.21     19.60 o 
   7   3   5      331.92      321.85      8.80 o 
   9   3   5       85.51       85.12      8.41 o 
  -7   4   5       89.78       85.85     10.76 o 
  -6   4   5      200.70      220.38     13.60 o 
  -5   4   5      192.59      172.13      6.96 o 
  -4   4   5      537.64      546.68     12.58 o 
  -3   4   5       44.84       51.98      4.48 o 
  -2   4   5     1068.94     1069.59     33.53 o 
  -1   4   5     1400.80     1387.31     21.74 o 
   0   4   5        0.23        2.90      2.32 o 
   1   4   5      862.04      818.68     10.88 o 
   2   4   5      353.20      375.17      5.44 o 
   3   4   5     1034.13     1050.07     13.44 o 
   4   4   5     1491.44     1486.36     18.09 o 
   5   4   5      853.11      857.74     13.40 o 
   6   4   5      389.74      380.52      9.27 o 
   7   4   5      129.15      135.10      7.60 o 
   8   4   5       44.49       52.92      4.68 o 
   9   4   5      425.21      421.62     11.76 o 
  10   4   5      112.94      106.77      9.69 o 
  -6   5   5       61.49       75.38      9.79 o 
  -5   5   5      195.99      213.12      8.30 o 
  -4   5   5       10.07        5.40      3.41 o 
  -3   5   5      817.71      769.37     15.71 o 
  -2   5   5      856.85      834.82     16.11 o 
  -1   5   5     2248.27     2178.34     76.13 o 
   0   5   5     1028.98      973.20     16.87 o 
   1   5   5      249.38      277.29      5.04 o 
   2   5   5     2531.21     2443.44     23.24 o 
   3   5   5      282.13      273.05      5.38 o 
   4   5   5      450.46      435.03      7.43 o 
   5   5   5     1779.76     1741.64     22.64 o 
   6   5   5      175.98      162.02      6.04 o 
   7   5   5      718.48      726.74     15.07 o 
   8   5   5       78.29       75.89      4.69 o 
   9   5   5        3.00        3.26      3.20 o 
  10   5   5      162.41      161.32      7.55 o 
  -5   6   5       12.53       13.71      6.08 o 
  -4   6   5       79.67       82.05      5.99 o 
  -3   6   5       96.71      105.46      6.03 o 
  -2   6   5      576.70      547.05     12.82 o 
  -1   6   5     1000.56      951.34     17.58 o 
   0   6   5      298.46      312.91      8.65 o 
   1   6   5     2446.90     2439.04     34.87 o 
   2   6   5        0.25        0.45      1.93 o 
   3   6   5     2190.81     2154.25     24.94 o 
   4   6   5     1529.29     1492.14     18.51 o 
   5   6   5      129.94      126.41      4.01 o 
   6   6   5     2208.06     2278.06     34.16 o 
   7   6   5       17.43       19.38      3.63 o 
   8   6   5      635.27      629.72     15.56 o 
   9   6   5      247.14      256.49      9.10 o 
  10   6   5       16.70       23.77      4.40 o 
  -4   7   5      108.66      100.89      6.72 o 
  -3   7   5      187.34      182.16      7.85 o 
  -2   7   5        3.12        6.30      3.19 o 
  -1   7   5       82.87       77.37      5.44 o 
   0   7   5      561.32      585.20     13.28 o 
   1   7   5       79.63       95.00      4.97 o 
   2   7   5     1857.43     1844.61     40.59 o 
   3   7   5      297.26      288.96      6.61 o 
   4   7   5     1004.75      999.26     13.86 o 
   5   7   5     1293.46     1340.73     17.59 o 
   6   7   5       41.79       61.13      6.88 o 
   7   7   5     1043.71     1053.59     19.83 o 
   8   7   5      297.35      301.04      9.73 o 
   9   7   5      366.60      369.91     11.36 o 
  10   7   5      253.96      244.65      9.48 o 
  -4   8   5       79.63       87.32      7.00 o 
  -3   8   5        1.54        8.46      4.03 o 
  -2   8   5       98.36       99.11      6.31 o 
  -1   8   5        0.26       -2.37      3.20 o 
   0   8   5      195.89      185.96      7.48 o 
   1   8   5      342.64      328.02      9.67 o 
   2   8   5        7.36        9.15      2.58 o 
   3   8   5      469.62      483.13     14.20 o 
   4   8   5     1004.14      975.97     17.63 o 
   5   8   5      970.04      986.71     17.58 o 
   6   8   5      488.49      485.81     11.69 o 
   7   8   5        0.29        3.96      2.96 o 
   8   8   5      735.38      708.14     16.15 o 
   9   8   5      257.35      279.55      9.91 o 
  -3   9   5       20.11       34.11      5.53 o 
  -2   9   5       64.37       70.23      6.39 o 
  -1   9   5      124.21      122.90      9.69 o 
   0   9   5        0.48       -3.55      4.69 o 
   1   9   5      433.08      414.37     11.51 o 
   2   9   5        1.99        4.83      7.38 o 
   3   9   5        2.42        3.11      2.29 o 
   4   9   5      798.73      810.80     15.71 o 
   5   9   5      334.29      331.27     14.36 o 
   6   9   5      250.58      239.91     12.43 o 
   7   9   5      715.29      646.02     14.94 o 
   8   9   5       24.59       24.17      7.86 o 
   9   9   5      326.54      325.81     10.96 o 
  -1  10   5       27.11       24.10      4.81 o 
   0  10   5      408.11      398.81     12.13 o 
   1  10   5       37.00       42.05      5.22 o 
   2  10   5      344.23      368.12     16.52 o 
   3  10   5      295.37      286.65      7.77 o 
   4  10   5       16.68       19.21      3.32 o 
   5  10   5      186.57      189.57     11.62 o 
   6  10   5       66.12       68.83      7.36 o 
   7  10   5       81.61       75.85      7.60 o 
   8  10   5      404.82      426.84     18.07 o 
   9  10   5        7.13       15.05      4.61 o 
   0  11   5        0.97        0.65     11.58 o 
   1  11   5      130.99      144.13      7.80 o 
   2  11   5       52.78       68.82      5.79 o 
   3  11   5      359.03      373.07     11.48 o 
   4  11   5      324.65      325.63     10.81 o 
   5  11   5       72.33       93.22      6.93 o 
   6  11   5      590.69      573.06     21.59 o 
   7  11   5       74.04       77.16      9.37 o 
   8  11   5      109.46      127.79     10.68 o 
   3  12   5      199.55      203.97      8.81 o 
   4  12   5       87.16      105.33      5.32 o 
   5  12   5      465.21      459.94     14.32 o 
   6  12   5        0.03        0.22      4.65 o 
  -5  -8   6      117.68      158.16     13.79 o 
  -4  -8   6      258.64      268.68     16.63 o 
  -3  -8   6        3.07       -3.45      6.84 o 
  -2  -8   6      397.48      420.24     15.07 o 
  -1  -8   6      135.59      140.53     11.03 o 
   0  -8   6       98.92      116.20      7.48 o 
  -6  -7   6      228.44      243.38     16.97 o 
  -5  -7   6      147.67      129.43     12.79 o 
  -4  -7   6       63.74       87.34     11.88 o 
  -3  -7   6      312.19      314.07     11.57 o 
  -2  -7   6       31.04       44.10      8.76 o 
  -1  -7   6      295.76      287.67     12.55 o 
   0  -7   6      252.20      255.31      9.72 o 
   1  -7   6       51.12       77.50      6.71 o 
   2  -7   6      183.25      183.20     16.19 o 
  -7  -6   6      107.89      119.56     12.61 o 
  -6  -6   6        0.05        8.36      8.51 o 
  -5  -6   6      180.17      182.75     13.97 o 
  -4  -6   6       46.86       76.48     11.44 o 
  -3  -6   6      311.52      316.28     10.01 o 
  -2  -6   6      276.92      266.11      9.32 o 
  -1  -6   6       39.37       48.31      9.77 o 
   0  -6   6      112.90      116.60      6.58 o 
   1  -6   6      147.88      139.00     14.26 o 
   2  -6   6      132.95      126.34     13.33 o 
   3  -6   6      199.06      211.97     14.57 o 
  -8  -5   6        5.93       17.85      5.90 o 
  -7  -5   6      233.01      216.17      9.08 o 
  -6  -5   6      272.34      252.73     16.11 o 
  -5  -5   6       11.95       18.20      6.97 o 
  -4  -5   6      647.62      615.86     23.92 o 
  -3  -5   6      188.35      174.59      7.21 o 
  -2  -5   6      357.25      363.42     10.57 o 
  -1  -5   6      249.93      243.73      8.73 o 
   0  -5   6       38.62       45.47      4.96 o 
   1  -5   6      349.56      340.37     10.56 o 
   2  -5   6      590.28      568.70     14.46 o 
   3  -5   6        0.09        4.91      4.01 o 
   4  -5   6      181.32      189.79      8.53 o 
  -8  -4   6      306.60      308.07     11.09 o 
  -7  -4   6      193.44      191.83      8.56 o 
  -6  -4   6      356.23      368.60     11.12 o 
  -5  -4   6      379.56      378.04     10.87 o 
  -4  -4   6      161.27      184.48     12.53 o 
  -3  -4   6      828.48      821.34     16.74 o 
  -2  -4   6      228.68      214.28      7.60 o 
  -1  -4   6      252.75      248.31      8.41 o 
   0  -4   6      188.41      182.61      7.38 o 
   1  -4   6       19.87       19.04      4.29 o 
   2  -4   6      142.44      138.50      7.34 o 
   3  -4   6       10.12       15.45      4.31 o 
   4  -4   6        4.97       -1.18      6.10 o 
   5  -4   6      102.52      112.83     15.48 o 
  -8  -3   6       27.19       36.28      5.42 o 
  -7  -3   6      297.10      303.23     17.47 o 
  -6  -3   6      643.24      608.05     15.94 o 
  -5  -3   6      804.80      816.20     16.98 o 
  -4  -3   6     1436.01     1425.41     19.16 o 
  -3  -3   6        3.20       10.91      3.69 o 
  -2  -3   6     1593.43     1605.38     26.51 o 
  -1  -3   6      579.42      559.67     12.76 o 
   0  -3   6     1023.71      987.84     18.61 o 
   1  -3   6     2745.69     2699.64     40.68 o 
   2  -3   6       40.59       46.67      4.99 o 
   3  -3   6      825.15      815.57     17.11 o 
   4  -3   6       17.54       12.10      3.92 o 
   5  -3   6       16.95       23.80      5.97 o 
   6  -3   6      105.76      113.32      6.80 o 
  -8  -2   6       24.45       34.05      5.57 o 
  -7  -2   6       30.73       51.48     15.65 o 
  -6  -2   6       50.07       56.45      5.78 o 
  -5  -2   6      711.73      682.96     19.61 o 
  -4  -2   6       16.48       24.49      2.84 o 
  -3  -2   6     1694.84     1699.29     21.35 o 
  -2  -2   6      355.61      344.29      6.72 o 
  -1  -2   6      815.98      806.50     18.08 o 
   0  -2   6     2053.86     1918.82     29.92 o 
   1  -2   6       21.79       33.11      4.07 o 
   2  -2   6     1856.63     1819.85     29.17 o 
   3  -2   6      133.97      115.88      5.80 o 
   4  -2   6      955.26      935.54     18.75 o 
   5  -2   6      284.06      282.39      9.46 o 
   6  -2   6       13.55       19.75      4.74 o 
   7  -2   6       33.61       55.00      5.93 o 
  -8  -1   6      122.77      125.15     10.13 o 
  -7  -1   6       58.60       64.43      8.11 o 
  -6  -1   6       54.30       58.80      7.09 o 
  -5  -1   6       54.28       61.97     10.76 o 
  -4  -1   6      285.84      304.03      6.75 o 
  -3  -1   6       21.19       36.44      2.92 o 
  -2  -1   6      790.93      759.29     11.23 o 
  -1  -1   6      182.05      199.54      5.54 o 
   0  -1   6      511.91      519.73     11.48 o 
   1  -1   6     1079.06     1081.84     19.17 o 
   2  -1   6        1.64        2.17      3.50 o 
   3  -1   6     1059.73     1021.77     23.41 o 
   4  -1   6      793.40      819.84     16.57 o 
   5  -1   6      407.95      400.98     13.33 o 
   6  -1   6      423.22      404.57     11.42 o 
   7  -1   6        6.87       11.87      3.95 o 
  -8   0   6       31.69       25.07      6.74 o 
  -7   0   6      151.85      127.42      9.61 o 
  -6   0   6      349.32      346.85     10.56 o 
  -5   0   6       12.79        9.73      3.42 o 
  -4   0   6      578.26      578.02      9.94 o 
  -3   0   6      109.41       88.04      9.01 o 
  -2   0   6      203.87      176.93      4.71 o 
  -1   0   6      436.18      433.17      7.42 o 
   0   0   6     1069.77     1103.17     13.99 o 
   1   0   6     1215.69     1214.82     28.16 o 
   2   0   6      477.32      466.37     13.62 o 
   3   0   6       45.98       52.30      3.86 o 
   4   0   6      718.16      725.33     20.01 o 
   5   0   6      624.49      610.38     13.65 o 
   6   0   6        2.43        5.10      2.93 o 
   7   0   6      754.85      719.86     24.31 o 
   8   0   6        7.40       14.28      6.42 o 
  -7   1   6      217.78      210.27     12.32 o 
  -6   1   6       86.12       84.76      8.04 o 
  -5   1   6      737.92      700.96     15.18 o 
  -4   1   6        0.26       -2.26      1.94 o 
  -3   1   6     2460.02     2536.70     29.68 o 
  -2   1   6      155.64      162.50      5.10 o 
  -1   1   6       12.28       17.84      2.18 o 
   0   1   6     1514.73     1501.09     25.47 o 
   1   1   6      400.41      418.06      6.81 o 
   2   1   6      616.60      603.17     12.13 o 
   3   1   6      945.89      928.08     16.67 o 
   4   1   6        5.59        9.89      5.55 o 
   5   1   6      329.85      307.85      8.83 o 
   6   1   6      295.63      304.46      9.27 o 
   7   1   6       19.18        8.20      4.54 o 
   8   1   6      320.24      299.65     15.12 o 
  -7   2   6       45.60       53.68      7.91 o 
  -6   2   6      307.88      306.10     14.73 o 
  -5   2   6        0.29       -0.73      4.62 o 
  -4   2   6     1267.43     1273.21     21.28 o 
  -3   2   6      375.34      388.04      7.69 o 
  -2   2   6      965.18      969.17     13.56 o 
  -1   2   6     1404.68     1376.71     17.25 o 
   0   2   6      370.55      401.26      6.92 o 
   1   2   6     2613.96     2560.30     28.54 o 
   2   2   6      164.07      157.01      3.99 o 
   3   2   6     1328.62     1348.28     18.14 o 
   4   2   6     1096.06     1074.51     14.20 o 
   5   2   6       24.88       26.79      3.57 o 
   6   2   6      407.06      373.50      9.83 o 
   7   2   6       27.69       44.08      7.15 o 
   8   2   6      108.87      115.18      9.48 o 
   9   2   6      145.72      154.66     11.10 o 
  -7   3   6       12.22       28.41      7.15 o 
  -6   3   6        2.36        0.10      5.61 o 
  -5   3   6      197.77      217.22      7.77 o 
  -4   3   6       28.61       38.97      4.32 o 
  -3   3   6      749.86      744.55     25.51 o 
  -2   3   6      927.70      937.29     13.22 o 
  -1   3   6     1038.64     1079.45     14.31 o 
   0   3   6     4997.79     4970.71     70.36 o 
   1   3   6        0.53       10.69      2.23 o 
   2   3   6     4514.25     4537.08     40.31 o 
   3   3   6     1160.59     1158.70     17.97 o 
   4   3   6     1710.49     1700.25     20.52 o 
   5   3   6     1872.36     1828.90     22.27 o 
   6   3   6       87.83       92.11      4.98 o 
   7   3   6     1155.49     1088.06     29.98 o 
   8   3   6      272.63      278.40     13.94 o 
   9   3   6       56.33       62.80      8.93 o 
  -6   4   6       15.49       33.71      7.62 o 
  -5   4   6      119.58      129.36      8.58 o 
  -4   4   6      369.58      366.39     13.55 o 
  -3   4   6       23.28       37.78      4.10 o 
  -2   4   6      127.06      128.25      5.65 o 
  -1   4   6     1262.89     1230.38     37.78 o 
   0   4   6      172.13      173.15      4.19 o 
   1   4   6     2006.14     2024.42     23.46 o 
   2   4   6      545.75      535.51      7.16 o 
   3   4   6     3584.14     3604.29     50.56 o 
   4   4   6     1596.43     1635.44     24.51 o 
   5   4   6       57.01       61.91      3.06 o 
   6   4   6     1351.40     1375.80     18.12 o 
   7   4   6        4.84        5.81      4.40 o 
   8   4   6      924.21      902.12     27.16 o 
   9   4   6      207.29      207.32     12.74 o 
  -6   5   6       32.20       47.99      9.64 o 
  -5   5   6        6.17       17.24      3.85 o 
  -4   5   6      249.78      258.87     20.93 o 
  -3   5   6       19.60       31.80      7.34 o 
  -2   5   6        3.71        6.25      3.07 o 
  -1   5   6      836.38      821.03     15.76 o 
   0   5   6      266.32      274.63      7.75 o 
   1   5   6      234.35      249.89      7.70 o 
   2   5   6     1383.21     1400.12     18.57 o 
   3   5   6      214.50      221.62      4.41 o 
   4   5   6     1197.89     1187.19     15.61 o 
   5   5   6     1635.61     1690.53     27.25 o 
   6   5   6      135.65      136.38      6.88 o 
   7   5   6     2897.92     2869.91     57.60 o 
   8   5   6      159.12      152.02      6.49 o 
   9   5   6      327.62      291.79     14.73 o 
  -5   6   6      241.82      254.08      9.55 o 
  -4   6   6       24.49       34.10      5.02 o 
  -3   6   6      266.08      258.31      9.27 o 
  -2   6   6      372.07      381.58     10.55 o 
  -1   6   6       31.63       37.95      4.42 o 
   0   6   6      810.30      744.12     20.51 o 
   1   6   6      227.53      232.94      7.41 o 
   2   6   6      593.38      567.01     13.49 o 
   3   6   6     1101.71     1122.94     12.92 o 
   4   6   6       61.69       63.55      3.00 o 
   5   6   6       95.73      107.57      4.66 o 
   6   6   6      385.76      387.60     13.71 o 
   7   6   6       19.03       21.17      3.65 o 
   8   6   6      693.84      654.77     14.94 o 
   9   6   6      162.44      179.23     11.85 o 
  -4   7   6      172.74      174.26      8.13 o 
  -3   7   6      221.91      219.57      9.14 o 
  -2   7   6      351.84      336.76     10.48 o 
  -1   7   6      431.24      411.86     11.14 o 
   0   7   6       15.22       37.31      8.02 o 
   1   7   6     1397.58     1356.95     22.97 o 
   2   7   6      762.96      742.06     15.55 o 
   3   7   6      851.32      821.45     12.59 o 
   4   7   6     1084.65     1040.12     18.16 o 
   5   7   6      219.50      215.54      5.53 o 
   6   7   6     1133.45     1105.21     26.23 o 
   7   7   6      253.60      251.43      8.55 o 
   8   7   6       20.12       23.74      4.92 o 
   9   7   6      214.49      228.26     11.84 o 
  -3   8   6       43.20       43.61      5.68 o 
  -2   8   6      116.02      111.64      6.54 o 
  -1   8   6       94.21       87.08      6.28 o 
   0   8   6      632.50      596.36     14.19 o 
   1   8   6      104.64       96.83      5.66 o 
   2   8   6     1039.93     1055.11     19.64 o 
   3   8   6      504.07      491.50      9.51 o 
   4   8   6      119.14      129.06      4.86 o 
   5   8   6     1526.76     1477.55     24.14 o 
   6   8   6      172.44      178.39      7.04 o 
   7   8   6     1061.18     1000.64     20.86 o 
   8   8   6      288.36      309.30     10.01 o 
   9   8   6       54.30       66.74      6.24 o 
  -2   9   6       33.49       37.74      5.44 o 
  -1   9   6       80.39       83.25      5.86 o 
   0   9   6       47.85       54.23      5.68 o 
   1   9   6      778.20      725.08     16.32 o 
   2   9   6       17.63       13.12      3.63 o 
   3   9   6      608.19      616.53     11.48 o 
   4   9   6      114.25      112.15      4.86 o 
   5   9   6        0.71        6.11      2.76 o 
   6   9   6     1100.27     1049.20     29.04 o 
   7   9   6      161.72      177.71     11.07 o 
   8   9   6      294.67      312.89     10.30 o 
   9   9   6      266.58      244.37      9.34 o 
  -1  10   6       76.43       89.49      9.88 o 
   0  10   6      140.49      135.44      7.72 o 
   1  10   6       11.75        8.75      5.74 o 
   2  10   6      324.35      327.32     16.35 o 
   3  10   6       40.26       53.07      5.18 o 
   4  10   6      360.72      367.88      8.85 o 
   5  10   6      372.83      359.36     11.30 o 
   6  10   6       35.63       32.48      6.76 o 
   7  10   6      507.57      540.63     20.42 o 
   8  10   6      104.45      109.04      9.56 o 
   1  11   6        2.09        0.39      4.01 o 
   2  11   6        4.19        1.97      3.73 o 
   3  11   6      157.28      151.36     13.33 o 
   4  11   6      127.89      129.08      5.69 o 
   5  11   6      143.13      144.70      8.12 o 
   7  11   6        4.46       -0.78      4.91 o 
   3  12   6       30.58       40.15      5.85 o 
   4  12   6       20.50       38.13      4.36 o 
   5  12   6       18.99       20.61      5.34 o 
  -5  -7   7       27.27       54.15     10.99 o 
  -4  -7   7      315.75      333.00     18.83 o 
  -3  -7   7       30.93       22.56      8.54 o 
  -2  -7   7      140.83      154.00      7.68 o 
  -1  -7   7       55.73       68.44      6.39 o 
   0  -7   7       22.28       37.97      5.50 o 
  -6  -6   7       80.90       99.14     12.85 o 
  -5  -6   7      322.29      337.64     19.17 o 
  -4  -6   7        4.58       21.91      7.70 o 
  -3  -6   7      606.17      560.13     14.52 o 
  -2  -6   7      179.78      170.91     10.26 o 
  -1  -6   7      224.35      221.13      8.81 o 
   0  -6   7      201.46      210.11      8.97 o 
   1  -6   7        9.71       22.66      4.87 o 
   2  -6   7      223.32      234.94      9.64 o 
  -7  -5   7       90.30      128.26     15.20 o 
  -6  -5   7      113.23      121.91     12.72 o 
  -5  -5   7       34.91       47.03      9.01 o 
  -4  -5   7      440.72      425.67     20.31 o 
  -3  -5   7      156.08      144.20      6.81 o 
  -2  -5   7      472.12      462.93     12.69 o 
  -1  -5   7      425.14      423.40     12.14 o 
   0  -5   7      224.57      212.13      8.48 o 
   1  -5   7      442.87      411.87     12.15 o 
   2  -5   7      137.90      137.23     14.19 o 
   3  -5   7      143.29      147.25      7.77 o 
  -7  -4   7       15.97       36.87     10.52 o 
  -6  -4   7       53.24       91.36     12.17 o 
  -5  -4   7       22.62       45.54      9.14 o 
  -4  -4   7      117.69      128.91     11.59 o 
  -3  -4   7      212.95      198.05     13.21 o 
  -2  -4   7      192.22      178.70      7.41 o 
  -1  -4   7      268.67      268.24      9.11 o 
   0  -4   7      170.91      149.37      8.34 o 
   1  -4   7       82.13       76.94      8.26 o 
   2  -4   7      679.21      647.26     17.85 o 
   3  -4   7       22.77       33.53      9.37 o 
   4  -4   7      152.69      146.28     12.13 o 
   5  -4   7       69.78       97.37      7.47 o 
  -7  -3   7       88.47       93.76      6.45 o 
  -6  -3   7       26.06       35.40     10.01 o 
  -5  -3   7      513.95      534.84     22.48 o 
  -4  -3   7      184.32      149.15     11.78 o 
  -3  -3   7      240.59      240.80      8.17 o 
  -2  -3   7      344.49      343.53     10.10 o 
  -1  -3   7       23.74       28.56      4.21 o 
   0  -3   7      505.18      485.21     12.30 o 
   1  -3   7     1098.26     1010.14     19.99 o 
   2  -3   7       91.96       74.74      5.35 o 
   3  -3   7      500.83      448.90     12.44 o 
   4  -3   7       25.02       30.18      4.64 o 
   5  -3   7      165.69      176.51      8.23 o 
  -7  -2   7      162.59      174.60      8.12 o 
  -6  -2   7      192.06      206.98      8.51 o 
  -5  -2   7        6.88       14.16      4.99 o 
  -4  -2   7      617.63      592.60     10.52 o 
  -3  -2   7      539.23      506.97     20.14 o 
  -2  -2   7      649.86      617.41     33.06 o 
  -1  -2   7      488.27      480.97     11.92 o 
   0  -2   7      171.89      182.74      7.27 o 
   1  -2   7      196.65      208.74      7.86 o 
   2  -2   7       26.95       38.95      4.59 o 
   3  -2   7        6.62        8.29      3.45 o 
   4  -2   7      326.20      328.34     14.90 o 
   5  -2   7       22.66       23.70      4.84 o 
   6  -2   7       60.98       78.30      7.01 o 
  -7  -1   7      158.59      191.65     11.08 o 
  -6  -1   7      309.32      318.51     10.44 o 
  -5  -1   7      676.49      664.10     17.26 o 
  -4  -1   7       49.50       60.17      3.63 o 
  -3  -1   7      992.78      989.11     14.46 o 
  -2  -1   7      652.06      644.68     22.66 o 
  -1  -1   7     1627.61     1638.17     26.84 o 
   0  -1   7     3582.17     3536.54    104.54 o 
   1  -1   7       47.59       66.28      5.22 o 
   2  -1   7     1365.85     1356.44     23.71 o 
   3  -1   7      121.14      127.58      6.28 o 
   4  -1   7      204.23      205.99      8.07 o 
   5  -1   7      655.88      644.08     15.26 o 
   6  -1   7       28.47       32.62      5.94 o 
   7  -1   7       78.55       91.52      6.38 o 
  -7   0   7       34.02       45.38      7.26 o 
  -6   0   7      322.63      299.62     10.12 o 
  -5   0   7       19.95       23.85      9.69 o 
  -4   0   7      682.06      667.15     18.71 o 
  -3   0   7      152.62      132.57      4.58 o 
  -2   0   7     1195.93     1206.43     16.33 o 
  -1   0   7      945.72      867.13     16.54 o 
   0   0   7       40.53       58.59      4.76 o 
   1   0   7     1971.05     1941.25     53.72 o 
   2   0   7      280.03      297.96      8.64 o 
   3   0   7     1796.63     1767.50     28.64 o 
   4   0   7      539.83      539.18     17.14 o 
   5   0   7       66.45       76.12      8.93 o 
   6   0   7      243.32      234.12      8.64 o 
   7   0   7       10.04       11.21      5.68 o 
  -7   1   7       11.48       11.25      5.72 o 
  -6   1   7       38.49       44.65      7.15 o 
  -5   1   7      137.43      129.67      9.03 o 
  -4   1   7        0.62        1.37      2.41 o 
  -3   1   7      773.83      744.08     11.92 o 
  -2   1   7        9.92        6.68      2.15 o 
  -1   1   7     1391.97     1381.04     17.78 o 
   0   1   7      789.25      773.15     11.21 o 
   1   1   7        6.96       21.34      5.35 o 
   2   1   7     1590.95     1548.27     25.04 o 
   3   1   7      274.96      294.98      8.67 o 
   4   1   7     1180.16     1119.26     40.11 o 
   5   1   7     1029.68      984.55     18.90 o 
   6   1   7       94.92       85.32      5.46 o 
   7   1   7      310.82      320.12     15.41 o 
   8   1   7       22.91       24.07      6.61 o 
  -7   2   7       86.65       97.53      9.64 o 
  -6   2   7       15.90        3.92      5.14 o 
  -5   2   7       58.03       58.57      7.68 o 
  -4   2   7        7.06        3.73      3.17 o 
  -3   2   7       29.46       32.37      3.20 o 
  -2   2   7      664.08      653.33     10.66 o 
  -1   2   7      357.57      395.24      7.50 o 
   0   2   7      579.68      613.35      9.60 o 
   1   2   7      712.72      709.89     13.90 o 
   2   2   7        0.59       -1.21      2.15 o 
   3   2   7     1203.42     1245.55     26.61 o 
   4   2   7      939.12      900.44     17.09 o 
   5   2   7      233.37      207.10      8.79 o 
   6   2   7     1224.45     1190.72     35.77 o 
   7   2   7        0.39        6.06      4.83 o 
   8   2   7      303.94      300.46     15.20 o 
  -6   3   7      165.87      155.31     11.57 o 
  -5   3   7       36.53       38.78      7.49 o 
  -4   3   7      636.36      624.40     16.50 o 
  -3   3   7       55.55       67.26      5.29 o 
  -2   3   7      319.41      311.44      8.53 o 
  -1   3   7      529.30      523.12      8.90 o 
   0   3   7       53.78       52.75      2.95 o 
   1   3   7      133.18      116.51      3.78 o 
   2   3   7      163.57      154.56      4.38 o 
   3   3   7        1.11        2.02      3.46 o 
   4   3   7      583.54      552.51     11.94 o 
   5   3   7      538.40      559.58     17.02 o 
   6   3   7       22.60       28.36      8.11 o 
   7   3   7      249.85      244.14     12.64 o 
   8   3   7      115.94      127.32      9.66 o 
   9   3   7      191.76      189.41     12.51 o 
  -6   4   7        0.13        3.73      6.58 o 
  -5   4   7      198.68      207.01      8.97 o 
  -4   4   7      188.49      205.98      7.86 o 
  -3   4   7      875.84      853.25     16.94 o 
  -2   4   7      569.39      551.88     12.34 o 
  -1   4   7      625.64      606.38     24.47 o 
   0   4   7      999.14      958.62     13.32 o 
   1   4   7       49.33       56.36      2.88 o 
   2   4   7     1378.61     1334.70     17.03 o 
   3   4   7      566.75      540.91      7.49 o 
   4   4   7      120.71      103.60      3.66 o 
   5   4   7      589.16      578.35      9.74 o 
   6   4   7      105.80      103.70      5.34 o 
   7   4   7       29.54       30.08      6.61 o 
   8   4   7      208.71      207.19     12.12 o 
  -5   5   7        3.21       23.09      4.65 o 
  -4   5   7      140.63      145.21      7.11 o 
  -3   5   7      348.99      362.35     11.33 o 
  -2   5   7      581.98      542.89     12.70 o 
  -1   5   7     1333.77     1274.63     21.82 o 
   0   5   7       89.95       93.41      5.17 o 
   1   5   7     2286.99     2212.95     39.51 o 
   2   5   7      481.92      471.01      8.20 o 
   3   5   7     1382.41     1345.29     18.29 o 
   4   5   7     3154.11     3124.62     35.36 o 
   5   5   7       12.74       19.58      2.37 o 
   6   5   7      841.25      795.18     13.09 o 
   7   5   7      195.81      209.41     11.23 o 
   8   5   7      143.24      140.24      9.79 o 
   9   5   7      276.65      308.97     15.56 o 
  -5   6   7       12.01       18.29      7.45 o 
  -4   6   7        5.37       10.15      7.17 o 
  -3   6   7       58.76       63.53      5.53 o 
  -2   6   7       87.47       91.90      5.73 o 
  -1   6   7       27.15       32.48      4.20 o 
   0   6   7      288.82      291.78      8.81 o 
   1   6   7      150.91      144.16      6.61 o 
   2   6   7      943.78      901.69     28.81 o 
   3   6   7     1687.62     1733.80     18.36 o 
   4   6   7       14.98       17.63      2.86 o 
   5   6   7      866.33      823.81     12.54 o 
   6   6   7        3.78        6.93      2.77 o 
   7   6   7      766.01      713.15     20.71 o 
   8   6   7      501.65      544.92     20.26 o 
   9   6   7       76.25       69.09      9.35 o 
  -4   7   7       13.17       26.66      5.24 o 
  -3   7   7       36.30       41.44      5.45 o 
  -2   7   7      154.05      142.92      8.62 o 
  -1   7   7       39.66       52.93      5.39 o 
   0   7   7      138.35      143.22      6.58 o 
   1   7   7      159.92      139.71      6.42 o 
   2   7   7       19.16       22.74      3.90 o 
   3   7   7      470.93      469.03      9.04 o 
   4   7   7      926.73      962.87     14.31 o 
   5   7   7       86.84       92.44      3.87 o 
   6   7   7     1366.92     1299.26     42.27 o 
   7   7   7      235.58      242.20      8.22 o 
   8   7   7      356.48      379.84     11.11 o 
   9   7   7      461.56      454.34     19.17 o 
  -3   8   7       76.98       90.03      6.69 o 
  -2   8   7        5.90       11.62      3.99 o 
  -1   8   7      164.51      165.97      7.36 o 
   0   8   7       32.26       38.46      4.79 o 
   1   8   7      265.60      245.32      8.67 o 
   2   8   7      437.92      468.75     11.92 o 
   3   8   7      181.36      188.25      5.89 o 
   4   8   7      166.42      181.44      8.04 o 
   5   8   7       80.54       98.54     13.83 o 
   6   8   7       10.71       11.15      4.39 o 
   7   8   7      599.59      638.49     14.69 o 
   8   8   7      143.74      149.38      6.93 o 
   9   8   7       43.87       55.82      5.80 o 
  -2   9   7       47.99       59.11      6.56 o 
  -1   9   7        1.28       -4.97      3.31 o 
   0   9   7      290.33      278.31      9.81 o 
   1   9   7       79.41       85.53      5.87 o 
   2   9   7       26.51       37.34      9.26 o 
   3   9   7      797.95      739.59     17.77 o 
   4   9   7       80.41       84.72      4.55 o 
   5   9   7      501.30      503.63     10.27 o 
   6   9   7      159.99      176.15     10.78 o 
   7   9   7       13.57       22.48      5.61 o 
   8   9   7      292.72      293.43     10.00 o 
  -1  10   7      115.51      119.48      7.22 o 
   0  10   7        1.21        3.20      4.10 o 
   1  10   7      129.82      121.82      6.79 o 
   2  10   7      252.44      267.53      9.78 o 
   3  10   7       21.73       14.07      6.82 o 
   4  10   7      640.95      624.40     12.22 o 
   5  10   7       19.04       21.50      3.98 o 
   6  10   7      445.13      468.93     18.85 o 
   7  10   7      256.26      236.59     13.19 o 
   8  10   7       19.62       22.38      6.42 o 
   1  11   7       11.45        6.36      4.62 o 
   2  11   7      169.29      182.20      8.39 o 
   3  11   7      111.28      117.67      8.32 o 
   4  11   7        9.56       14.54      3.49 o 
   5  11   7      389.44      408.26     12.91 o 
   6  11   7       57.17       67.42      6.81 o 
   7  11   7      226.88      233.43     13.68 o 
  -5  -6   8        2.78       24.78      9.17 o 
  -4  -6   8      134.11      132.15     12.35 o 
  -3  -6   8       24.70       14.70      8.15 o 
  -2  -6   8        0.26       13.35     12.25 o 
  -1  -6   8       37.23       42.68      6.98 o 
   0  -6   8       22.99       30.79      7.83 o 
   1  -6   8        3.08       17.50      8.56 o 
  -6  -5   8       70.41      108.57     13.40 o 
  -5  -5   8      256.59      256.99     16.42 o 
  -4  -5   8        0.14       10.99      8.07 o 
  -3  -5   8      269.59      277.25      9.86 o 
  -2  -5   8       77.19       81.24      6.03 o 
  -1  -5   8       29.39       41.04      5.32 o 
   0  -5   8      187.31      194.15      8.75 o 
   1  -5   8        3.60        8.83      7.32 o 
   2  -5   8       42.68       56.65      6.06 o 
  -6  -4   8      192.38      186.04     14.36 o 
  -5  -4   8       11.64       11.99      7.15 o 
  -4  -4   8      634.47      649.49     25.85 o 
  -3  -4   8      177.45      176.38      7.58 o 
  -2  -4   8      299.65      305.88     16.12 o 
  -1  -4   8      396.35      394.53     11.64 o 
   0  -4   8       48.54       77.75      6.50 o 
   1  -4   8      656.58      620.83     16.50 o 
   2  -4   8       13.98       16.95      4.35 o 
   3  -4   8       94.93      113.44     12.30 o 
   4  -4   8       64.85       85.90      7.52 o 
  -6  -3   8        8.66       23.32      8.49 o 
  -5  -3   8      135.89      151.47     12.72 o 
  -4  -3   8      105.63       97.71     10.31 o 
  -3  -3   8      385.95      398.58     11.38 o 
  -2  -3   8      523.29      504.08     13.02 o 
  -1  -3   8       56.56       71.13      6.10 o 
   0  -3   8      799.25      708.16     36.01 o 
   1  -3   8       66.01       67.89      6.85 o 
   2  -3   8      284.24      279.09     10.02 o 
   3  -3   8      285.99      289.52     10.32 o 
   4  -3   8       37.10       41.21      5.35 o 
   5  -3   8      260.04      273.28     10.69 o 
  -7  -2   8       24.14       42.79      8.12 o 
  -6  -2   8        1.80        8.28      7.62 o 
  -5  -2   8      138.47      128.52     11.31 o 
  -4  -2   8       65.78       77.97      8.77 o 
  -3  -2   8       48.54       64.45      6.23 o 
  -2  -2   8       36.12       50.30      7.43 o 
  -1  -2   8      157.65      147.15     14.14 o 
   0  -2   8      136.50      113.41      6.11 o 
   1  -2   8      586.31      549.56     17.99 o 
   2  -2   8       18.41       24.67      4.60 o 
   3  -2   8      131.57      107.11      6.19 o 
   4  -2   8      273.68      272.42      9.87 o 
   5  -2   8        0.41        2.74      4.35 o 
   6  -2   8      257.91      250.17     10.24 o 
  -7  -1   8        1.30        4.75      5.33 o 
  -6  -1   8      256.03      287.60     10.21 o 
  -5  -1   8       76.33       88.52      5.70 o 
  -4  -1   8      332.73      334.53     12.68 o 
  -3  -1   8      132.55      130.31      6.04 o 
  -2  -1   8        4.15        4.08      2.99 o 
  -1  -1   8      459.31      425.61     11.32 o 
   0  -1   8      991.88      903.94     18.08 o 
   1  -1   8        1.24        2.59      3.40 o 
   2  -1   8      585.17      549.58     13.60 o 
   3  -1   8       70.93       78.10      5.30 o 
   4  -1   8      134.79      121.72      6.64 o 
   5  -1   8      285.16      253.73      9.56 o 
   6  -1   8       45.37       55.27      6.68 o 
  -7   0   8       30.29       43.06      7.68 o 
  -6   0   8        3.04        9.61      5.80 o 
  -5   0   8      287.24      286.98     18.07 o 
  -4   0   8      128.61      129.02      6.21 o 
  -3   0   8       81.18       71.12      4.78 o 
  -2   0   8      177.67      187.11      7.14 o 
  -1   0   8        0.01        4.01      6.76 o 
   0   0   8      386.07      383.84     10.35 o 
   1   0   8       20.40       14.86      3.40 o 
   2   0   8        0.40       -1.59      2.98 o 
   3   0   8      677.43      680.49     26.32 o 
   4   0   8       60.24       78.90      6.17 o 
   5   0   8       61.67       60.03      5.61 o 
   6   0   8       85.81       82.75      5.89 o 
   7   0   8       14.19       17.53      4.41 o 
  -6   1   8      206.36      215.94     12.25 o 
  -5   1   8        0.77       -3.21      4.44 o 
  -4   1   8      368.62      378.48      8.38 o 
  -3   1   8      147.58      160.47      5.28 o 
  -2   1   8      334.83      357.07      7.61 o 
  -1   1   8     2598.77     2609.82     52.03 o 
   0   1   8       25.05       44.85      4.35 o 
   1   1   8     1012.37      971.79     18.30 o 
   2   1   8      221.99      242.07     10.89 o 
   3   1   8       32.34       40.41      4.48 o 
   4   1   8      644.45      625.42     14.39 o 
   5   1   8      132.94      139.01      6.73 o 
   6   1   8      260.14      259.65      9.24 o 
   7   1   8      284.41      263.77      9.65 o 
  -6   2   8        7.73       11.28      6.58 o 
  -5   2   8      307.17      311.35     14.62 o 
  -4   2   8       58.27       69.93      4.98 o 
  -3   2   8      289.86      306.85      8.84 o 
  -2   2   8      900.74      913.70     13.85 o 
  -1   2   8        9.17       16.45      4.26 o 
   0   2   8     1851.86     1799.34     53.02 o 
   1   2   8       63.59       74.06      4.56 o 
   2   2   8     1642.43     1647.02     52.59 o 
   3   2   8      515.80      477.90     11.66 o 
   4   2   8       67.38       64.11      4.81 o 
   5   2   8      322.31      329.46      9.87 o 
   6   2   8       56.85       66.12      5.24 o 
   7   2   8      171.57      150.04     10.81 o 
   8   2   8      121.64      114.89      9.87 o 
  -6   3   8       41.73       53.35      9.14 o 
  -5   3   8        0.15       -3.92      5.56 o 
  -4   3   8      136.88      136.33      6.44 o 
  -3   3   8       99.06      107.26      5.71 o 
  -2   3   8      337.20      342.89      9.33 o 
  -1   3   8      618.46      613.84     10.34 o 
   0   3   8        4.22        9.90      2.70 o 
   1   3   8     1862.85     1868.23     28.80 o 
   2   3   8      661.88      624.35     18.41 o 
   3   3   8     1326.98     1242.68     21.59 o 
   4   3   8     1147.92     1142.85     20.61 o 
   5   3   8      145.64      130.81      6.08 o 
   6   3   8     1126.64     1128.59     21.36 o 
   7   3   8       53.21       64.76      8.83 o 
   8   3   8      127.76      137.42     10.65 o 
  -5   4   8        0.76       -1.10      5.46 o 
  -4   4   8       11.09       16.45      4.08 o 
  -3   4   8       60.63       69.77      6.21 o 
  -2   4   8       84.14       92.19      5.51 o 
  -1   4   8      228.56      246.75      7.89 o 
   0   4   8      310.41      319.84      8.77 o 
   1   4   8       58.61       65.26      5.27 o 
   2   4   8      852.37      818.76     12.26 o 
   3   4   8      721.83      703.33     14.10 o 
   4   4   8       75.55       72.32      4.47 o 
   5   4   8     2179.93     2081.11     32.62 o 
   6   4   8        0.28        5.98      4.33 o 
   7   4   8      831.07      747.33     24.39 o 
   8   4   8      141.53      162.33     10.97 o 
  -5   5   8      273.90      287.41     10.31 o 
  -4   5   8        4.01        6.59      3.68 o 
  -3   5   8       58.55       67.05      5.99 o 
  -2   5   8      284.11      280.23      8.92 o 
  -1   5   8        0.17       -2.66      3.00 o 
   0   5   8      258.48      235.41      7.78 o 
   1   5   8      142.15      137.48      6.10 o 
   2   5   8       84.43       79.71      4.00 o 
   3   5   8      127.12      118.84      4.28 o 
   4   5   8      238.84      238.63      7.41 o 
   5   5   8       20.15       23.08      3.74 o 
   6   5   8      585.70      571.62     13.63 o 
   7   5   8       65.72       78.49      7.42 o 
   8   5   8      165.86      154.97     10.73 o 
  -4   6   8      100.67       99.51      6.62 o 
  -3   6   8      117.69      141.04     12.56 o 
  -2   6   8      123.26      122.33      7.73 o 
  -1   6   8      671.27      619.44     14.31 o 
   0   6   8        3.41        4.38      3.21 o 
   1   6   8      988.38     1003.78     18.74 o 
   2   6   8      346.43      331.36      9.30 o 
   3   6   8      369.87      353.47      9.57 o 
   4   6   8      461.10      432.05      7.18 o 
   5   6   8       21.79       26.97      2.83 o 
   6   6   8      342.95      300.12      8.90 o 
   7   6   8      189.50      191.47     10.78 o 
   9   6   8       15.77        8.23      6.48 o 
  -3   7   8       80.15       77.82      6.26 o 
  -2   7   8      297.33      285.29     10.43 o 
  -1   7   8       25.36       40.50      5.01 o 
   0   7   8      779.25      745.18     16.09 o 
   1   7   8      213.80      196.71      7.72 o 
   2   7   8      604.16      608.24     13.70 o 
   3   7   8     1244.51     1160.53     20.82 o 
   4   7   8        2.89        4.12      2.32 o 
   5   7   8     1099.80     1041.27     13.21 o 
   6   7   8      287.22      320.33     13.03 o 
   7   7   8      261.08      275.14      9.03 o 
   8   7   8      245.24      263.28     13.76 o 
   9   7   8        7.67       18.54      6.76 o 
  -2   8   8        0.76        4.48      4.26 o 
  -1   8   8       62.63       80.26      6.54 o 
   0   8   8       15.09       18.49      6.14 o 
   1   8   8      319.49      294.41     14.57 o 
   2   8   8      176.79      170.63      7.36 o 
   3   8   8        0.93        1.21      6.93 o 
   4   8   8      316.65      322.19      7.86 o 
   5   8   8        2.33        6.90      2.67 o 
   6   8   8      647.96      644.06     20.63 o 
   7   8   8      260.06      267.23      8.90 o 
   8   8   8       66.02       69.87      5.50 o 
  -1   9   8       40.72       55.05      6.22 o 
   0   9   8       90.15       84.39      9.64 o 
   1   9   8        2.72        6.26      3.73 o 
   2   9   8      180.42      171.39     12.56 o 
   3   9   8      164.59      156.45     10.25 o 
   4   9   8       61.85       71.88      4.75 o 
   5   9   8     1092.22     1087.65     16.94 o 
   7   9   8      179.43      201.66     11.62 o 
   8   9   8      265.76      241.09     12.93 o 
   0  10   8       28.33       40.98     10.25 o 
   1  10   8       96.76       95.98     13.38 o 
   2  10   8       11.01       15.99      5.95 o 
   3  10   8        2.60        3.66      3.95 o 
   4  10   8      108.55      111.66      5.18 o 
   5  10   8        0.52        8.84      3.92 o 
   6  10   8      280.31      316.06     14.41 o 
   7  10   8       80.68       88.93      8.46 o 
   2  11   8       65.89       68.20      8.09 o 
   3  11   8       57.59       73.12      6.31 o 
   4  11   8      140.33      135.51      7.42 o 
   5  11   8       47.14       65.09     11.08 o 
   6  11   8        0.96        5.24      4.87 o 
  -4  -5   9       12.88       16.48      8.41 o 
  -3  -5   9       68.61       93.79     11.44 o 
  -2  -5   9       57.37       79.96      6.45 o 
  -1  -5   9       46.72       78.47      6.35 o 
   0  -5   9      286.88      281.55     10.81 o 
   1  -5   9       55.71       76.18      7.20 o 
  -5  -4   9      132.61      164.32     13.73 o 
  -4  -4   9       24.77       18.64      8.46 o 
  -3  -4   9       10.08       16.26      5.54 o 
  -2  -4   9       37.63       40.63      5.39 o 
  -1  -4   9        0.46        9.38      7.34 o 
   0  -4   9        2.50        5.26      4.27 o 
   1  -4   9      102.70      103.37      6.81 o 
   2  -4   9       11.89        9.16      4.40 o 
  -5  -3   9       12.08       15.93      7.81 o 
  -4  -3   9      288.64      289.44     16.53 o 
  -3  -3   9       94.12       85.75      5.80 o 
  -2  -3   9      180.22      224.12     20.61 o 
  -1  -3   9      275.98      260.65      9.49 o 
   0  -3   9        0.52        0.47      3.54 o 
   1  -3   9       77.04       87.34     10.17 o 
   2  -3   9       40.12       48.38      6.10 o 
   3  -3   9        2.43        2.83      4.14 o 
   4  -3   9        4.95       14.57      4.86 o 
  -6  -2   9        0.03       10.21      7.70 o 
  -5  -2   9      385.62      381.72     18.83 o 
  -4  -2   9      136.26      136.90     11.54 o 
  -3  -2   9      296.64      299.17      9.84 o 
  -2  -2   9      343.92      349.08     10.91 o 
  -1  -2   9       43.28       57.69      5.86 o 
   0  -2   9      931.50      908.66     19.37 o 
   1  -2   9      123.05      100.25     12.39 o 
   2  -2   9      320.11      307.78     10.69 o 
   3  -2   9      130.11      134.12      7.26 o 
   4  -2   9      117.17      122.86      7.31 o 
   5  -2   9       73.81       88.44      8.70 o 
  -6  -1   9       56.80       86.30     11.72 o 
  -5  -1   9       55.51       79.56      8.83 o 
  -4  -1   9      215.66      212.23     13.34 o 
  -3  -1   9      169.48      160.94      7.11 o 
  -2  -1   9      115.19      103.18      5.80 o 
  -1  -1   9      572.27      548.34     13.78 o 
   0  -1   9      188.48      179.81      7.46 o 
   1  -1   9      277.04      277.18     11.15 o 
   2  -1   9      307.70      312.17     10.50 o 
   3  -1   9      181.21      181.63      8.14 o 
   4  -1   9      580.32      551.32     14.78 o 
   5  -1   9        2.10        5.42      4.21 o 
  -6   0   9       44.80       42.35      7.36 o 
  -4   0   9       19.46       29.69      5.03 o 
  -3   0   9      132.09      135.01      6.35 o 
  -2   0   9       10.76       10.68      3.51 o 
  -1   0   9      181.59      159.89      6.88 o 
   0   0   9      511.32      487.09     12.53 o 
   1   0   9        0.68       -2.19      3.09 o 
   2   0   9      220.55      214.20      8.29 o 
   3   0   9      221.50      206.08      8.40 o 
   4   0   9       45.01       40.32      5.25 o 
   5   0   9      438.14      407.47     12.30 o 
   6   0   9        7.53       26.35      4.96 o 
  -6   1   9       18.33       10.13      6.11 o 
  -5   1   9       47.93       50.76      7.13 o 
  -4   1   9       73.85       96.19      7.29 o 
  -3   1   9       10.17       24.09      9.80 o 
  -2   1   9      331.89      310.54      9.50 o 
  -1   1   9      704.35      709.92     15.39 o 
   0   1   9       43.16       49.91      4.98 o 
   1   1   9      616.87      549.51     13.20 o 
   2   1   9        3.10        5.03      6.79 o 
   3   1   9      362.63      340.34     10.32 o 
   4   1   9      505.98      501.53     13.25 o 
   5   1   9       36.86       49.41      5.99 o 
   6   1   9      185.73      198.42      8.52 o 
   7   1   9      100.93      122.99     11.21 o 
  -5   2   9       27.19       38.91      7.26 o 
  -4   2   9       88.31      101.70      7.47 o 
  -3   2   9       33.63       38.25      4.46 o 
  -2   2   9       91.00       94.19     12.04 o 
  -1   2   9        7.08       13.01      3.03 o 
   0   2   9        2.41       10.67      3.19 o 
   1   2   9        2.03        3.97      2.72 o 
   2   2   9      435.59      429.63     11.25 o 
   3   2   9       45.02       62.88      5.15 o 
   4   2   9       86.37       82.44      5.37 o 
   5   2   9       62.39       78.99      6.38 o 
   6   2   9        0.13       -2.57      3.65 o 
   7   2   9       83.63       89.48      6.30 o 
  -5   3   9      123.96      119.54     10.18 o 
  -4   3   9       50.12       72.46      5.51 o 
  -3   3   9      474.59      481.50     12.25 o 
  -2   3   9      946.69      960.46     18.11 o 
  -1   3   9       28.28       37.86      6.35 o 
   0   3   9      449.26      437.59     10.84 o 
   1   3   9       14.61       25.43      3.71 o 
   2   3   9      172.55      175.29      6.89 o 
   3   3   9      651.34      616.70     14.05 o 
   4   3   9       47.71       59.33      6.76 o 
   5   3   9      135.64      133.41      6.51 o 
   6   3   9      138.03      132.68      6.73 o 
   7   3   9        3.90       20.08      6.35 o 
   8   3   9       23.49       16.84      6.68 o 
  -5   4   9       34.76       47.08      8.36 o 
  -4   4   9      111.71      120.72      6.82 o 
  -3   4   9      256.32      294.25      9.60 o 
  -2   4   9       16.38       31.99      4.99 o 
  -1   4   9      697.71      701.34     14.82 o 
   0   4   9       73.71       80.10      5.16 o 
   1   4   9     1066.97     1039.56     18.72 o 
   2   4   9      540.89      524.60     12.00 o 
   3   4   9      122.82      125.46      5.80 o 
   4   4   9      413.41      414.30     11.01 o 
   5   4   9        7.91       10.58      3.39 o 
   6   4   9      111.46      100.27      5.89 o 
   7   4   9      208.80      222.49     12.77 o 
   8   4   9      102.03      107.89      9.69 o 
  -4   5   9        0.99       -0.36      3.93 o 
  -3   5   9       57.31       64.88      8.29 o 
  -2   5   9       68.74       75.85      8.54 o 
  -1   5   9      105.57      111.73      5.98 o 
   0   5   9      453.23      477.53     11.78 o 
   1   5   9      268.01      268.97      8.40 o 
   2   5   9      529.14      507.94     17.34 o 
   3   5   9     1260.26     1215.12     21.12 o 
   4   5   9       78.80       76.75      9.50 o 
   5   5   9      513.18      505.36     12.51 o 
   6   5   9      170.26      187.97      7.54 o 
   7   5   9      237.32      258.19     13.24 o 
   8   5   9      415.79      427.26     18.46 o 
  -3   6   9        1.75       -5.04      6.25 o 
  -2   6   9       31.57       32.21      8.38 o 
  -1   6   9       46.32       57.27      5.76 o 
   0   6   9        0.04       -1.70      4.43 o 
   1   6   9      210.55      208.35      7.66 o 
   2   6   9      422.41      433.07     11.21 o 
   3   6   9       71.33       70.41     10.72 o 
   4   6   9      940.23      844.45     16.46 o 
   5   6   9        5.65        9.72      3.58 o 
   6   6   9      492.51      474.54     16.03 o 
   7   6   9      275.39      282.26     13.47 o 
   8   6   9      138.28      135.70      9.79 o 
  -3   7   9       60.97       85.28      7.27 o 
  -2   7   9        9.30       18.13      4.28 o 
  -1   7   9       54.14       66.30      7.45 o 
   0   7   9       19.79       25.33      4.37 o 
   1   7   9       13.15       14.49      3.76 o 
   2   7   9      208.28      196.88      7.63 o 
   3   7   9      195.99      211.72      8.07 o 
   4   7   9        3.37        7.13      2.69 o 
   5   7   9      202.90      194.76     10.05 o 
   6   7   9       44.32       67.05      6.42 o 
   7   7   9      268.93      242.39     12.06 o 
   8   7   9      369.87      360.70     16.45 o 
  -2   8   9       90.20       96.90      9.27 o 
  -1   8   9        5.73        3.80      5.55 o 
   0   8   9      158.48      154.71      7.49 o 
   1   8   9      163.83      159.58      7.52 o 
   2   8   9       39.57       39.77      4.84 o 
   3   8   9      288.03      290.13      9.60 o 
   4   8   9       36.18       37.25      4.77 o 
   5   8   9      140.22      140.09      5.47 o 
   8   8   9       48.58       65.64      9.06 o 
  -1   9   9      132.43      133.78      7.70 o 
   0   9   9       24.25       27.21      7.47 o 
   1   9   9      144.38      139.66      7.45 o 
   2   9   9      708.00      659.43     15.92 o 
   3   9   9       11.70       16.62      5.22 o 
   4   9   9      249.26      256.16      9.39 o 
   5   9   9      120.69      131.84      8.72 o 
   6   9   9      144.12      174.41      9.65 o 
   1  10   9      150.20      157.00      7.96 o 
   2  10   9       13.38       16.98      7.38 o 
   3  10   9       78.70       87.45      6.41 o 
   4  10   9       36.28       40.12      7.25 o 
   5  10   9      299.56      309.12      8.48 o 
   6  10   9      162.62      163.39      8.18 o 
  -3  -4  10       34.91       33.47      8.67 o 
  -2  -4  10      156.13      145.30      7.53 o 
  -1  -4  10        7.80       19.70      4.49 o 
   0  -4  10      209.98      191.87      8.96 o 
  -4  -3  10       25.87       31.49      7.89 o 
  -3  -3  10       69.72       92.04     11.67 o 
  -2  -3  10       11.50       21.92      4.72 o 
  -1  -3  10      272.53      260.58     13.96 o 
   0  -3  10       21.61       31.55      9.20 o 
   1  -3  10      140.63      133.73      7.50 o 
   2  -3  10      218.85      202.05     10.56 o 
  -4  -2  10        1.20        7.15      6.74 o 
  -3  -2  10       25.18       29.69      5.03 o 
  -2  -2  10        6.14        8.67      5.20 o 
  -1  -2  10        7.96        8.08      3.91 o 
   0  -2  10       50.20       71.26      6.66 o 
   1  -2  10        5.59       11.96      5.24 o 
   2  -2  10       51.47       72.98      6.90 o 
   3  -2  10      135.43      122.00      7.25 o 
  -5  -1  10      102.38       95.33      9.77 o 
  -4  -1  10       53.96       75.85      9.69 o 
  -3  -1  10       16.24       38.72      5.42 o 
  -2  -1  10      247.89      246.49      9.15 o 
  -1  -1  10        2.57        4.50      7.10 o 
   0  -1  10      135.24      139.92      7.16 o 
   1  -1  10       68.15       79.72      6.58 o 
   2  -1  10       11.06        6.89      5.03 o 
   3  -1  10        9.38        7.39      4.43 o 
   4  -1  10       60.88       70.78      8.93 o 
  -4   0  10       73.17       94.97      8.75 o 
  -3   0  10      210.10      227.88      8.62 o 
  -2   0  10       43.69       63.73      6.35 o 
  -1   0  10      780.45      764.88     23.55 o 
   0   0  10       36.21       45.79      5.25 o 
   1   0  10      205.00      200.85      8.23 o 
   2   0  10      191.14      168.83      7.88 o 
   3   0  10       69.23       78.44      5.92 o 
   4   0  10       91.03       91.68      7.46 o 
   5   0  10       44.72       55.15      6.25 o 
  -3   1  10       30.92       45.49      7.39 o 
  -2   1  10      469.66      442.08     12.10 o 
  -1   1  10        9.89       21.39     11.25 o 
   0   1  10      275.91      254.51      8.93 o 
   1   1  10      343.79      377.49     11.23 o 
   2   1  10      183.62      191.98      7.94 o 
   3   1  10      535.97      514.26     13.76 o 
   4   1  10       10.67       21.35      7.43 o 
   5   1  10      188.72      189.66     11.10 o 
   6   1  10       34.66       60.89      6.53 o 
  -3   2  10       27.37       34.55      6.61 o 
  -2   2  10      118.44      114.34      9.06 o 
  -1   2  10      397.79      380.10     10.79 o 
   0   2  10        3.74       12.17      5.91 o 
   1   2  10      245.05      251.64      8.94 o 
   2   2  10      356.07      353.87     13.73 o 
   3   2  10       73.42       60.65      9.78 o 
   4   2  10      750.89      708.91     16.53 o 
   5   2  10        0.12        4.56      3.82 o 
   6   2  10      388.08      365.65     11.89 o 
  -4   3  10        0.92        8.23      4.27 o 
  -3   3  10       79.74       81.39      8.09 o 
  -2   3  10      237.14      233.30     11.85 o 
  -1   3  10        7.57       14.91      4.83 o 
   0   3  10      321.52      297.84      9.03 o 
   1   3  10       17.76       22.99      3.59 o 
   2   3  10       96.66       97.04      8.39 o 
   3   3  10      481.47      447.17     11.99 o 
   4   3  10       42.60       65.01      5.79 o 
   5   3  10      545.50      521.82     29.18 o 
   6   3  10      137.70      159.81      7.79 o 
   7   3  10      113.14      123.58     10.37 o 
  -4   4  10        3.73       14.48      6.71 o 
  -3   4  10       43.61       46.23     12.86 o 
  -2   4  10       43.53       56.37      7.57 o 
  -1   4  10        4.50        6.40      4.94 o 
   0   4  10       30.48       42.20      7.02 o 
   1   4  10      139.85      148.47      9.43 o 
   2   4  10        3.61       12.59      4.49 o 
   3   4  10       13.95       19.25      4.54 o 
   4   4  10       46.08       57.46      7.18 o 
   5   4  10       21.37       17.57      3.81 o 
   6   4  10       83.83       90.36      6.14 o 
   7   4  10      151.94      156.72     11.25 o 
  -3   5  10      394.41      399.73     12.00 o 
  -2   5  10       17.74       29.36      5.11 o 
  -1   5  10      319.83      305.94      9.82 o 
   0   5  10       28.15       31.99      6.68 o 
   1   5  10      150.56      165.44     10.16 o 
   2   5  10      315.43      291.61     13.40 o 
   3   5  10        8.82       16.68      7.73 o 
   4   5  10      408.61      390.22     10.88 o 
   5   5  10      147.18      152.54      6.93 o 
   6   5  10       16.82       24.80      5.37 o 
   7   5  10        0.79        2.25      5.01 o 
  -3   6  10        5.36       15.51     10.72 o 
  -2   6  10      192.08      182.88      9.20 o 
  -1   6  10       12.02       21.30      4.80 o 
   0   6  10      253.46      251.74     10.42 o 
   1   6  10      148.16      133.64      9.35 o 
   2   6  10       16.11       18.28      5.33 o 
   3   6  10      243.11      244.01     12.22 o 
   4   6  10       50.44       75.38      8.49 o 
   5   6  10      273.06      261.24      8.90 o 
   6   6  10      137.64      133.90      6.64 o 
   7   6  10      108.48       98.44      8.62 o 
  -2   7  10        2.25       11.77      4.28 o 
  -1   7  10      118.15      125.91      7.03 o 
   0   7  10       20.72       26.08      9.44 o 
   1   7  10      136.43      122.52      6.75 o 
   2   7  10      207.76      210.15      8.28 o 
   3   7  10       40.64       35.38      6.68 o 
   4   7  10      310.22      322.32     13.92 o 
   5   7  10       84.27       88.49      7.55 o 
   6   7  10      116.06      118.15      8.93 o 
   7   7  10      228.69      226.38     12.04 o 
  -1   8  10        0.14        2.75      4.50 o 
   0   8  10       83.17       94.05     10.11 o 
   1   8  10       61.56       76.57      6.58 o 
   2   8  10       37.39       42.99      5.57 o 
   3   8  10      463.62      466.76     12.83 o 
   4   8  10        5.01       -0.68      4.26 o 
   5   8  10      315.00      286.78     13.24 o 
   1   9  10        7.40       14.05     10.82 o 
   2   9  10       85.43       90.79      6.73 o 
   3   9  10       17.37       24.39     10.41 o 
   4   9  10      195.64      202.35      8.63 o 
   5   9  10       14.17       29.66      5.88 o 
   3  10  10        5.94        7.14      4.58 o 
   4  10  10       62.57       75.49      6.18 o 
   5  10  10       56.33       85.81     14.78 o 
  -2  -2  11        5.18       15.49      4.35 o 
  -1  -2  11      180.84      179.82      8.43 o 
   0  -2  11       20.60       21.27      4.94 o 
   1  -2  11      202.76      183.55      8.87 o 
  -3  -1  11       22.30       29.16      5.05 o 
  -2  -1  11      181.47      193.12      8.34 o 
  -1  -1  11       34.42       41.86      7.00 o 
   0  -1  11      138.96      137.09      7.55 o 
   1  -1  11      130.32      136.49      7.62 o 
   2  -1  11       23.21       33.37      9.57 o 
   3  -1  11      146.14      140.51      8.07 o 
  -3   0  11        0.37       16.43      4.20 o 
  -2   0  11        3.97       17.66      4.07 o 
  -1   0  11       74.68       77.01      5.50 o 
   0   0  11       12.57       17.09      6.21 o 
   1   0  11       70.34       79.50      6.00 o 
   2   0  11       97.82      116.51      8.83 o 
   3   0  11       25.27       21.62      5.30 o 
   4   0  11      148.15      145.05      8.19 o 
  -3   1  11       41.10       50.26      7.57 o 
  -2   1  11        3.89        4.81      3.80 o 
  -1   1  11       11.21       25.25      6.50 o 
   0   1  11       20.56       28.80      7.15 o 
   1   1  11        0.06        1.34      3.98 o 
   2   1  11        3.82       11.66      4.14 o 
   3   1  11       93.41      100.94      6.55 o 
   4   1  11        1.82       14.16      4.32 o 
   5   1  11       77.19       93.52      6.94 o 
  -3   2  11       48.24       71.62      7.55 o 
  -2   2  11      334.58      339.89     15.28 o 
  -1   2  11       26.29       41.18      7.15 o 
   0   2  11      236.96      230.09      8.72 o 
   1   2  11       59.66       73.98      6.35 o 
   2   2  11      159.09      156.66      7.44 o 
   3   2  11       60.24       70.20      6.66 o 
   4   2  11       24.30       31.50      5.22 o 
   5   2  11        0.78       -2.88      4.10 o 
  -3   3  11      173.00      192.81     11.25 o 
  -2   3  11       76.66       83.50      8.59 o 
  -1   3  11      124.38      125.28      9.32 o 
   0   3  11      227.71      232.78     12.46 o 
   1   3  11      257.08      265.19      9.24 o 
   2   3  11      600.69      558.67     14.22 o 
   3   3  11       13.40       19.18      4.32 o 
   4   3  11      126.89      138.94      7.34 o 
   5   3  11       22.78       38.97      7.99 o 
   6   3  11       56.53       74.30      6.85 o 
  -3   4  11       10.12       19.84      6.16 o 
  -2   4  11       73.95       91.05      8.36 o 
  -1   4  11       12.74       27.34      6.87 o 
   0   4  11       47.27       48.25      7.62 o 
   2   4  11       31.32       25.77      7.23 o 
   3   4  11      599.03      575.22     14.35 o 
   4   4  11       16.11       57.84      7.60 o 
   5   4  11      303.03      277.19     10.07 o 
   6   4  11      174.57      172.01      8.23 o 
  -2   5  11        7.75        7.83      6.06 o 
  -1   5  11       60.34       78.41      9.32 o 
   0   5  11        2.32        6.42      5.25 o 
   1   5  11       53.02       74.47      8.96 o 
   2   5  11      279.23      260.15     12.85 o 
   3   5  11       50.57       65.07      8.88 o 
   4   5  11      141.46      153.96      7.26 o 
   5   5  11      208.38      228.25      8.70 o 
   6   5  11      155.60      165.90      7.86 o 
  -1   6  11       12.39       16.95      6.11 o 
   0   6  11      101.67      110.14      8.98 o 
   1   6  11        0.99       -2.69      5.22 o 
   2   6  11       62.77       63.92      8.46 o 
   3   6  11        0.99        8.43      5.46 o 
   4   6  11       11.34       10.31      5.56 o 
   5   6  11       69.30       78.39      9.56 o 
   6   6  11      114.46      125.89      6.77 o 
  -1   7  11        5.33       18.88      4.86 o 
   0   7  11       27.95       35.56      6.68 o 
   1   7  11      250.88      258.87     13.50 o 
   2   7  11       11.51        9.82      5.51 o 
   3   7  11      155.62      145.75     10.00 o 
   4   7  11       75.60       85.04      8.02 o 
   5   7  11        6.65        8.80      5.98 o 
   6   7  11       37.49       59.06      8.96 o 
   1   8  11       12.76       15.87      4.48 o 
   2   8  11       53.65       84.52      9.77 o 
   3   8  11        3.77        0.63      5.59 o 
   4   8  11       59.64       76.11      8.98 o 
   5   8  11       95.59      114.94      9.19 o 
   3   9  11       47.28       79.43      8.04 o 
   4   9  11       19.62       45.56      7.70 o 
  -1   0  12        0.41       14.81     11.14 o 
   0   0  12      195.02      194.64     11.50 o 
   1   0  12      179.36      193.91      8.98 o 
  -1   1  12      109.93      120.80      6.83 o 
   0   1  12      178.02      186.28      8.35 o 
   1   1  12       20.54       37.27      5.54 o 
   2   1  12      167.73      168.41      8.10 o 
   3   1  12        5.94        3.04      4.48 o 
  -1   2  12        8.03       10.89      6.35 o 
   0   2  12       11.76       20.31      6.38 o 
   1   2  12      118.29      111.94      6.53 o 
   2   2  12        5.17       -0.34      3.84 o 
   3   2  12      171.86      172.13      8.26 o 
  -1   3  12        0.22        7.15      6.16 o 
   0   3  12        1.01        2.43      5.41 o 
   1   3  12        9.92       18.77      5.69 o 
   2   3  12       23.31       42.76      4.95 o 
   3   3  12        1.41        7.24      4.00 o 
   4   3  12       59.00       89.76      9.26 o 
  -1   4  12      132.47      117.34      9.45 o 
   1   4  12      108.29      116.77     10.00 o 
   2   4  12       67.47       78.88      9.66 o 
   3   4  12        8.83       25.69      7.60 o 
   4   4  12       56.54       67.66      6.48 o 
   0   5  12       42.54       46.90      8.09 o 
   1   5  12      221.59      224.40     12.69 o 
   2   5  12        0.63       12.30      5.61 o 
   3   5  12      167.67      186.54     12.14 o 
   4   5  12       26.96       42.74      8.02 o 
   0   6  12       46.08       67.86      9.27 o 
   1   6  12        5.38        7.18      5.77 o 
   2   6  12      212.56      208.58     12.12 o 
   3   6  12        4.54        5.38      6.11 o 
   4   6  12      196.33      193.56     12.53 o 
   2   7  12       10.07       14.15      6.45 o 
   3   7  12      115.70      114.71      9.56 o 
                                                 
